# Supplementary material for: Proposal for a New Classification of Rare Cancers Adopting Updated Histological Tumor Types
Source: Pathol Int. 2025 May 16;75(6):291–309. doi: 10.1111/pin.70021 (PMC12184288; doi:10.1111/pin.70021)
Supplement: Supplementary file 1 — Supplementary Table S1. The NCRC. A: morphologic code list; B: topographic code list 3.1. [file PIN-75-291-s003.xlsx]

## Sheet: A_morphologic code list
Supplementary Table S1. The NCRC. A: morphologic code list
Tier	T1	T2	T3
1	TUMORS OF ORAL CAVITY AND LIP
2		Squamous cell carcinoma
3			Squamous carcinoma	8032	8052	8070	8071	8072	8073	8074	8075	8076	8078	8083	8084	8085	8086	8090	8092	8094	8097	8120	8121	8123
3			Verrucous carcinoma	8051
3			Adenosquamous carcinoma	8560
2		Odontogenic tumor
3			Odontogenic tumor, NOS	9270	9290	9302	9341	9342
3			Ameloblastoma, malignant (Ameloblastic carcinoma)	9310	9330
2		Adenocarcinoma		8140	8201	8260	8440	8570
3			Adenocarcnioma, NOS	8050	8230	8450	8470	8480	8481
2		Undifferentiated carcinoma, NOS		8020	8021	8030	8035	9081
2		Carcinosarcoma / Sarcomatoid carcinoma, NOS		8031	8122	8950	8951	8980
2		Neuroendocrine tumor, NOS		8044	8150	8151	8152	8153	8155	8156	8240	8241	8242	8243	8245	8249
2		Neuroendocrine carcinoma, NOS		8013	8041	8042	8043	8246
2		Lymphoepithelioma(-like) carcinoma		8082	8512	8743
2		Mucosa and extracutaneous melanoma		8720	8721	8728	8730	8744	8745	8746	8771	8772	8774
2		Salivary gland type carcinoma		8573
3			Adenoid cystic carcinoma	8200
3			Mucoepidermoid carcinoma	8430
3			Salivary ductal carcinoma	8401	8500	8521	8522	8523
3			Acinic cell adenocarcinoma	8211	8550	8551
3			Myoepithelial carcinoma	8982
3			Carcinoma Ex pleomorphic adenoma	8940	8941
3			Polymorphous adenocarcinoma	8525
3			Epithelial-myoepithelial carcinoma	8562	8983
3			Secretory carcinoma	8502
3			(hyalinizing) clear cell carcinoma	8310
3			Basal cell adenocarcinoma	8147
3			Oncocytic carcinoma	8290
2		Sarcoma
3			Sarcoma, NOS	8800	8801	8802	8803	8805	8810	8812	8813	8821/1	8830	8840	8895	8921	8930	8931	8933	8935	8964	8990	8990/1	9020	9480
3			Leiomyosarcoma, NOS	8890	8891	8894	8896
3			Dedifferentiated liposarcoma	8857	8858
3			Angiosarcoma	9120	9124	9130	9140
3			Liposarcoma, NOS	8850	8851	8852	8853	8854	8855
3			Rhabdomyosarcoma	8900	8901	8902	8910	8912	8920
3			Chondrosarcoma, NOS	9220	9230	9231	9242	9243
3			MPNST	9540	9542	9560	9561
3			Ewing sarcoma	8991	9364	9365	9473
3			Myxofibrosarcoma	8811
3			Epithelioid sarcoma, NOS	8804
3			Rhabdoid tumor, NOS	8963	9508
3			Mesenchymal chondrosarcoma	9240
3			Alveolar soft part sarcoma	9581
3			Osteosarcoma	9180	9181	9182	9183	9185	9186	9192
2		Lymphoid diseases		9800
3			Malignant lymphoma, NOS	9590
3			Lymphoproliferative disease, NOS	9760	9764	9971/1
3			Hodgkin lymphoma, classical	9650	9652
3			Hodgkin lymphoma nodular lymphocyte predominance	9651	9659
3			Non-Hodgkin lymphoma, NOS	9591
3			Precursor B/T lymphoblastic leukaemia/lymphoblastic lymphoma (and Burkitt leukaemia/lymphoma)	9687	9727	9811	9812	9813	9814	9815	9816	9817	9818	9819	9820	9835	9837
3			Cutaneous T cell lymphoma (Sezary syn, Mycosis fung)	9700	9701	9709	9709/1
3			Adult T-cell leukaemia/lymphoma	9827
3			Other T cell lymphomas and NK cell neoplasms	9702	9705	9708	9716	9717	9719	9724	9726	9766/1	9831	9948
3			Anaplastic large cell lymphoma	9714	9715	9718	9718/1	9737
3			Diffuse large B-cell lymphoma	9675	9678	9679	9680	9684	9738
3			Mantle cell lymphoma	9673
3			Follicular lymphoma	9597	9690	9691	9695	9698
3			Other non-Hodgkin mature B-cell lymphoma	9671	9688	9689	9699	9712	9735	9761	9823
3			Plasmacytoma / Multiple Myeloma (and Heavy chain diseases)	9731	9732	9733	9734
2		Acute myeloid leukaemia and related precursor neoplasms
3			Acute myeloid leukaemia	9930
2		Histiocytic and dendritic cell neoplasms
3			Histiocytic and dendritic cell neoplasms	9750	9751	9751/1	9755
1	TUMORS OF OROPHARYNX
2		Squamous cell carcinoma
3			Squamous carcinoma	8032	8052	8070	8071	8072	8073	8074	8075	8076	8078	8083	8084	8085	8086	8090	8094	8120	8121	8123
3			Verrucous carcinoma	8051
3			Adenosquamous carcinoma	8560
2		Olfactory neuroblastoma		9522
2		Adenocarcinoma
3			Adenocarcnioma, NOS	8140	8201	8210	8211	8230	8260	8440	8450	8470	8480	8481	8570	8574
2		Undifferentiated carcinoma, NOS		8020	8021	8030	8035	9081
2		Carcinosarcoma / Sarcomatoid carcinoma, NOS		8031	8122	8950	8951	8980
2		Neuroendocrine tumor, NOS		8044	8150	8151	8152	8153	8155	8156	8240	8241	8242	8243	8245	8249
2		Neuroendocrine carcinoma, NOS		8013	8041	8042	8043	8246
2		Mixed neuroendocrine non-neuroendocrine neoplasm		8045	8154	8244	8574
2		Lymphoepithelioma(-like) carcinoma		8082	8512	8743
2		Mucosa and extracutaneous melanoma		8720	8721	8728	8730	8744	8745	8746	8771	8772	8774
2		Salivary gland type carcinoma		8573
3			Adenoid cystic carcinoma	8200
3			Mucoepidermoid carcinoma	8430
3			Salivary ductal carcinoma	8401	8500	8521	8522	8523
3			Acinic cell adenocarcinoma	8211	8550	8551
3			Myoepithelial carcinoma	8982
3			Carcinoma Ex pleomorphic adenoma	8940	8941
3			Polymorphous adenocarcinoma	8525
3			Epithelial-myoepithelial carcinoma	8562	8983
3			Secretory carcinoma	8502
3			(hyalinizing) clear cell carcinoma	8310
3			Basal cell adenocarcinoma	8147
2		Neuroblastoma		8960
3			Ganglioneuroblastoma, NOS	8693	9441	9490	9500
2		Sarcoma
3			Sarcoma, NOS	8800	8801	8802	8803	8805	8810	8812	8813	8821/1	8830	8840	8895	8921	8930	8931	8933	8935	8964	8990	8990/1	9020	9480
3			Leiomyosarcoma, NOS	8890	8891	8894	8896
3			Synovial sarcoma	9040	9041	9042	9043
3			Angiosarcoma	9120	9124	9130	9140
3			Rhabdomyosarcoma	8900	8901	8902	8910	8912	8920
3			MPNST	9540	9542	9560	9561
3			Rhabdoid tumor, NOS	8963	9508
3			Alveolar soft part sarcoma	9581
2		Lymphoid diseases		9800
3			Malignant lymphoma, NOS	9590
3			Hodgkin lymphoma, classical	9596	9650	9652	9663	9664	9665	9667
3			Hodgkin lymphoma nodular lymphocyte predominance	9651	9659
3			Non-Hodgkin lymphoma, NOS	9591
3			Precursor B/T lymphoblastic leukaemia/lymphoblastic lymphoma (and Burkitt leukaemia/lymphoma)	9687	9727	9811	9812	9813	9814	9815	9816	9817	9818	9819	9820	9835	9837
3			Adult T-cell leukaemia/lymphoma	9827
3			Other T cell lymphomas and NK cell neoplasms	9702	9705	9708	9716	9717	9719	9724	9726	9766/1	9831	9948
3			Anaplastic large cell lymphoma	9714	9715	9718	9718/1	9737
3			Diffuse large B-cell lymphoma	9675	9678	9679	9680	9684	9738
3			Mantle cell lymphoma	9673
3			Follicular lymphoma	9597	9690	9691	9695	9698
3			Other non-Hodgkin mature B-cell lymphoma	9671	9688	9689	9699	9712	9735	9761	9823
3			Plasmacytoma / Multiple Myeloma (and Heavy chain diseases)	9731	9732	9733	9734
2		Histiocytic and dendritic cell neoplasms
3			Histiocytic and dendritic cell neoplasms	9756	9758
1	TUMORS OF MAJOR SALIVARY GLANDS
2		Squamous carcinoma, NOS		8050	8078	8083	8123	8342
2		Adenocarcinoma, NOS		8140	8201	8211	8230	8260	8401	8440	8450	8480	8560	8570
2		Undifferentiated carcinoma, NOS		8020	8021	8030	8035	9081
2		Carcinosarcoma / Sarcomatoid carcinoma, NOS		8031	8122	8950	8951	8980
2		Neuroendocrine tumor, NOS		8044	8150	8151	8152	8153	8155	8156	8240	8241	8242	8243	8245	8249
2		Neuroendocrine carcinoma, NOS		8013	8041	8042	8043	8246
2		Lymphoepithelioma(-like) carcinoma		8082	8512	8743
2		Mucosa and extracutaneous melanoma		8720	8721	8728	8730	8744	8745	8746	8771	8772	8774
2		Salivary gland type carcinoma		8573
3			Adenoid cystic carcinoma	8200
3			Mucoepidermoid carcinoma	8430
3			Salivary ductal carcinoma	8401	8500	8521	8522	8523
3			Acinic cell adenocarcinoma	8211	8550	8551
3			Myoepithelial carcinoma	8982
3			Carcinoma Ex pleomorphic adenoma	8940	8941
3			Polymorphous adenocarcinoma	8525
3			Epithelial-myoepithelial carcinoma	8562	8983
3			Secretory carcinoma	8502
3			(hyalinizing) clear cell carcinoma	8310
3			Basal cell adenocarcinoma	8147
3			Oncocytic carcinoma	8290
3			Sebaceous adenocarcinoma	8410
2		Sarcoma
3			Sarcoma, NOS	8800	8801	8802	8803	8805	8810	8812	8813	8821/1	8830	8840	8895	8921	8930	8931	8933	8935	8964	8990	8990/1	9020	9480
3			Leiomyosarcoma, NOS	8890	8891	8894	8896
3			Dedifferentiated liposarcoma	8857	8858
3			Synovial sarcoma	9040	9041	9042	9043
3			Angiosarcoma	9120	9124	9130	9140
3			Liposarcoma, NOS	8850	8851	8852	8853	8854	8855
3			Rhabdomyosarcoma	8900	8901	8902	8910	8912	8920
3			Chondrosarcoma, NOS	9220	9230	9231	9242	9243
3			MPNST	9540	9542	9560	9561
3			Solitary fibrous tumor, malignant	8815	8815/1	9150
3			Myxofibrosarcoma	8811
3			Epithelioid sarcoma, NOS	8804
2		Lymphoid diseases		9800
3			Malignant lymphoma, NOS	9590
3			Hodgkin lymphoma, classical	9650	9652	9663	9664	9665	9667
3			Hodgkin lymphoma nodular lymphocyte predominance	9651	9659
3			Non-Hodgkin lymphoma, NOS	9591
3			Precursor B/T lymphoblastic leukaemia/lymphoblastic lymphoma (and Burkitt leukaemia/lymphoma)	9687	9820	9835	9837
3			Adult T-cell leukaemia/lymphoma	9827
3			Other T cell lymphomas and NK cell neoplasms	9702	9705	9708	9716	9717	9719	9724	9726	9766/1	9831	9948
3			Anaplastic large cell lymphoma	9714	9715	9718	9718/1	9737
3			Diffuse large B-cell lymphoma	9675	9678	9679	9680	9684	9738
3			Mantle cell lymphoma	9673
3			Follicular lymphoma	9597	9690	9691	9695	9698
3			Other non-Hodgkin mature B-cell lymphoma	9671	9688	9689	9699	9712	9761	9823
3			Plasmacytoma / Multiple Myeloma (and Heavy chain diseases)	9731	9732	9733	9734
2		Histiocytic and dendritic cell neoplasms
3			Histiocytic and dendritic cell neoplasms	9750	9751	9751/1	9755	9756	9757	9758
1	TUMORS OF LARYNX
2		Squamous cell carcinoma
3			Squamous carcinoma	8070	8071	8072	8073	8076	8078	8086
3			Verrucous carcinoma	8051
3			Squamous cell carcinoma spindle cell	8032	8074
3			Papillary squamous cell carcinoma	8052
3			Adenosquamous carcinoma	8560
3			Squamous cell carcinoma, adenoid	8075
3			Basaloid squamous cell carcinoma	8083	8090	8123
2		Adenocarcinoma, NOS		8140	8144	8211	8260	8440	8480	8490	8574
2		Undifferentiated carcinoma, NOS		8020	8021	8030	8035	9081
2		Carcinosarcoma / Sarcomatoid carcinoma, NOS		8031	8122	8950	8951	8980
2		Neuroendocrine tumor, NOS		8044	8150	8151	8152	8153	8155	8156	8240	8241	8242	8243	8245	8249
2		Neuroendocrine carcinoma, NOS		8013	8041	8042	8043	8246
2		Mixed neuroendocrine non-neuroendocrine neoplasm		8045	8154	8244	8574
2		Lymphoepithelioma(-like) carcinoma		8082	8512	8743
2		Salivary gland type carcinoma		8573
3			Adenoid cystic carcinoma	8200
3			Mucoepidermoid carcinoma	8430
3			Myoepithelial carcinoma	8982
3			Epithelial-myoepithelial carcinoma	8562	8983
3			Basal cell adenocarcinoma	8147
2		Sarcoma
3			Sarcoma, NOS	8800	8801	8802	8803	8805	8810	8812	8813	8821/1	8830	8840	8895	8921	8930	8931	8933	8935	8964	8990	8990/1	9020	9480
3			Leiomyosarcoma, NOS	8890	8891	8894	8896
3			Dedifferentiated liposarcoma	8857	8858
3			Angiosarcoma	9120	9124	9130	9140
3			Liposarcoma, NOS	8850	8851	8852	8853	8854	8855
3			Rhabdomyosarcoma	8900	8901	8902	8910	8912	8920
3			Chondrosarcoma, NOS	9220	9230	9231	9242	9243
3			MPNST	9540	9542	9560	9561
3			Ewing sarcoma	8991	9364	9365	9473
3			Solitary fibrous tumor, malignant	8815	8815/1	9150
3			Myxofibrosarcoma	8811
3			Alveolar soft part sarcoma	9581
3			Osteosarcoma	9180	9181	9182	9183	9185	9186	9192
2		Lymphoid diseases		9800
3			Malignant lymphoma, NOS	9590
3			Hodgkin lymphoma, classical	9650
3			Non-Hodgkin lymphoma, NOS	9591
3			Adult T-cell leukaemia/lymphoma	9827
3			Other T cell lymphomas and NK cell neoplasms	9702	9705	9708	9716	9717	9719	9724	9726	9766/1	9831	9948
3			Diffuse large B-cell lymphoma	9675	9678	9679	9680	9684	9738
3			Mantle cell lymphoma	9673
3			Follicular lymphoma	9597	9690	9691	9695	9698
3			Other non-Hodgkin mature B-cell lymphoma	9671	9688	9689	9699	9712	9761	9823
3			Plasmacytoma / Multiple Myeloma (and Heavy chain diseases)	9731	9732	9733	9734
1	TUMORS OF NASOPHARYNX
2		Adenocarcinoma
3			Adenocarcnioma, NOS	8050	8140	8211	8230	8440	8450	8470	8480	8481	8574
2		Nasopharyngeal carcinoma		8560
3			Non-keratinizing squamous cell carcinoma	8072	8121
3			Keratinizing squamous cell carcinoma	8032	8051	8052	8070	8071	8073	8074	8075	8076	8078	8084	8090	8094	8120	8123
3			Basaloid squamous cell carcinoma	8083
2		Nasopharyngeal papillary adenocarcinoma		8260
2		Olfactory neuroblastoma		9522
2		Undifferentiated carcinoma, NOS		8020	8021	8030	8035	9081
2		Carcinosarcoma / Sarcomatoid carcinoma, NOS		8031	8122	8950	8951	8980
2		Neuroendocrine tumor, NOS		8044	8150	8151	8152	8153	8155	8156	8240	8241	8242	8243	8245	8249
2		Neuroendocrine carcinoma, NOS		8013	8041	8042	8043	8246
2		Lymphoepithelioma(-like) carcinoma		8082	8512	8743
2		Mucosa and extracutaneous melanoma		8720	8721	8728	8730	8744	8745	8746	8771	8772	8774
2		Salivary gland type carcinoma		8573
3			Adenoid cystic carcinoma	8200
3			Mucoepidermoid carcinoma	8430
3			Salivary ductal carcinoma	8401	8500	8521	8522	8523
3			Acinic cell adenocarcinoma	8211	8550	8551
3			Myoepithelial carcinoma	8982
3			Carcinoma Ex pleomorphic adenoma	8940	8941
3			Polymorphous adenocarcinoma	8525
3			(hyalinizing) clear cell carcinoma	8310
3			Basal cell adenocarcinoma	8147
2		Sarcoma
3			Sarcoma, NOS	8800	8801	8802	8803	8805	8810	8812	8813	8821/1	8830	8840	8895	8921	8930	8931	8933	8935	8964	8990	8990/1	9020	9480
3			Rhabdomyosarcoma	8900	8901	8902	8910	8912	8920
3			MPNST	9540	9542	9560	9561
3			Chordoma, malignant	9370	9371
2		Lymphoid diseases		9800
3			Malignant lymphoma, NOS	9590
3			Hodgkin lymphoma, classical	9650	9652	9663	9664	9665	9667
3			Hodgkin lymphoma nodular lymphocyte predominance	9651	9659
3			Non-Hodgkin lymphoma, NOS	9591
3			Precursor B/T lymphoblastic leukaemia/lymphoblastic lymphoma (and Burkitt leukaemia/lymphoma)	9687	9727	9811	9812	9813	9814	9815	9816	9817	9818	9819	9820	9835	9837
3			Adult T-cell leukaemia/lymphoma	9827
3			Other T cell lymphomas and NK cell neoplasms	9702	9705	9708	9716	9717	9719	9724	9726	9766/1	9831	9948
3			Anaplastic large cell lymphoma	9714	9715	9718	9718/1	9737
3			Diffuse large B-cell lymphoma	9675	9678	9679	9680	9684	9738
3			Mantle cell lymphoma	9673
3			Follicular lymphoma	9597	9690	9691	9695	9698
3			Other non-Hodgkin mature B-cell lymphoma	9671	9688	9689	9699	9712	9735	9761	9823
3			Plasmacytoma / Multiple Myeloma (and Heavy chain diseases)	9731	9732	9733	9734
2		Histiocytic and dendritic cell neoplasms
3			Histiocytic and dendritic cell neoplasms	9758
1	TUMORS OF HYPOPHARYNX
2		Squamous cell carcinoma
3			Squamous carcinoma	8032	8052	8070	8071	8072	8073	8074	8075	8076	8078	8083	8085	8086	8090	8094	8120	8121	8123
3			Verrucous carcinoma	8051
3			Adenosquamous carcinoma	8560
2		Olfactory neuroblastoma		9522
2		Adenocarcinoma
3			Adenocarcnioma, NOS	8140	8211	8230	8260	8380	8382	8440	8450	8470	8480	8481	8500	8574
2		Undifferentiated carcinoma, NOS		8020	8021	8030	8035	9081
2		Carcinosarcoma / Sarcomatoid carcinoma, NOS		8031	8122	8950	8951	8980
2		Neuroendocrine tumor, NOS		8044	8150	8151	8152	8153	8155	8156	8240	8241	8242	8243	8245	8249
2		Neuroendocrine carcinoma, NOS		8013	8041	8042	8043	8246
2		Mixed neuroendocrine non-neuroendocrine neoplasm		8045	8154	8244	8574
2		Lymphoepithelioma(-like) carcinoma		8082	8512	8743
2		Mucosa and extracutaneous melanoma		8720	8721	8728	8730	8744	8745	8746	8771	8772	8774
2		Salivary gland type carcinoma		8573
3			Adenoid cystic carcinoma	8200
3			Mucoepidermoid carcinoma	8430
3			Myoepithelial carcinoma	8982
3			Basal cell adenocarcinoma	8147
2		Neuroblastoma		8960
3			Ganglioneuroblastoma, NOS	8693	9441	9490	9500
2		Sarcoma
3			Sarcoma, NOS	8800	8801	8802	8803	8805	8810	8812	8813	8821/1	8830	8840	8895	8921	8930	8931	8933	8935	8964	8990	8990/1	9020	9480
3			Leiomyosarcoma, NOS	8890	8891	8894	8896
3			Dedifferentiated liposarcoma	8857	8858
3			Synovial sarcoma	9040	9041	9042	9043
3			Angiosarcoma	9120	9124	9130	9140
3			Liposarcoma, NOS	8850	8851	8852	8853	8854	8855
3			Rhabdomyosarcoma	8900	8901	8902	8910	8912	8920
3			Chondrosarcoma, NOS	9220	9230	9231	9242	9243
3			Ewing sarcoma	8991	9364	9365	9473
2		Lymphoid diseases		9800
3			Malignant lymphoma, NOS	9590
3			Non-Hodgkin lymphoma, NOS	9591
3			Adult T-cell leukaemia/lymphoma	9827
3			Other T cell lymphomas and NK cell neoplasms	9702	9705	9708	9716	9717	9719	9724	9726	9766/1	9831	9948
3			Diffuse large B-cell lymphoma	9675	9678	9679	9680	9684	9738
3			Mantle cell lymphoma	9673
3			Follicular lymphoma	9597	9690	9691	9695	9698
3			Other non-Hodgkin mature B-cell lymphoma	9688	9689	9699	9712
3			Plasmacytoma / Multiple Myeloma (and Heavy chain diseases)	9731	9732	9733	9734
2		Histiocytic and dendritic cell neoplasms
3			Histiocytic and dendritic cell neoplasms	9750	9755
1	TUMORS OF ESOPHAGUS
2		Squamous cell carcinoma
3			Squamous carcinoma, NOS	8032	8051	8052	8070	8071	8072	8073	8074	8075	8076	8078
3			Adenosquamous carcinoma	8560
3			Basaloid squamous cell carcinoma	8083	8090	8091	8094	8123
2		Adenocarcinoma, usual type
3			Adenocarcinoma, NOS	8140	8210	8211	8230	8255	8260	8263	8323	8441	8480	8481	8490	8500	8542	8570	8572	8576
2		Undifferentiated carcinoma, NOS		8020	8021	8030	8035	9081
2		Carcinosarcoma / Sarcomatoid carcinoma, NOS		8031	8122	8950	8951	8980
2		Neuroendocrine tumor, NOS		8044	8150	8151	8152	8153	8155	8156	8240	8241	8242	8243	8245	8249
2		Neuroendocrine carcinoma, NOS		8013	8041	8042	8043	8246
2		Mixed neuroendocrine non-neuroendocrine neoplasm		8045	8154	8244	8574
2		Lymphoepithelioma(-like) carcinoma		8082	8512	8743
2		Mucosa and extracutaneous melanoma		8720	8721	8728	8730	8744	8745	8746	8771	8772	8774
2		GIST		8936
2		Germ cell associated tumor		9090
3			Seminoma	9061	9062	9063	9064
3			Choriocarcinoma(Placentaを除く）	9100	9101
2		Salivary gland type carcinoma		8573
3			Adenoid cystic carcinoma	8200
3			Mucoepidermoid carcinoma	8430
2		Sarcoma
3			Sarcoma, NOS	8800	8801	8802	8803	8805	8810	8812	8813	8821/1	8830	8840	8895	8921	8930	8931	8933	8935	8964	8990	8990/1	9020	9480
3			Leiomyosarcoma, NOS	8890	8891	8894	8896
3			Dedifferentiated liposarcoma	8857	8858
3			Synovial sarcoma	9040	9041	9042	9043
3			Angiosarcoma	9120	9124	9130	9140
3			Liposarcoma, NOS	8850	8851	8852	8853	8854	8855
3			MPNST	9540	9542	9560	9561
3			Ewing sarcoma	8991	9364	9365	9473
3			Desmoplastic small round cell tumor	8806
3			Clear cell sarcoma, NOS	9044
3			Glomus tumor, malignant	8710	8711
3			Granular cell tumor, malignant	9580
2		Lymphoid diseases		9800
3			Malignant lymphoma, NOS	9590
3			Non-Hodgkin lymphoma, NOS	9591
3			Adult T-cell leukaemia/lymphoma	9827
3			Other T cell lymphomas and NK cell neoplasms	9702	9705	9708	9716	9717	9719	9724	9726	9766/1	9831	9948
3			Anaplastic large cell lymphoma	9714	9715	9718	9718/1	9737
3			Diffuse large B-cell lymphoma	9675	9678	9679	9680	9684	9738
3			Mantle cell lymphoma	9673
3			Follicular lymphoma	9597	9690	9691	9695	9698
3			Other non-Hodgkin mature B-cell lymphoma	9688	9689	9699	9712
3			Plasmacytoma / Multiple Myeloma (and Heavy chain diseases)	9731	9732	9733	9734
2		Acute myeloid leukaemia and related precursor neoplasms
3			Acute myeloid leukaemia	9930
2		Histiocytic and dendritic cell neoplasms
3			Histiocytic and dendritic cell neoplasms	9751	9751/1
1	TUMORS OF STOMACH
2		Adenocarcinoma, usual type
3			Adenocarcinoma, NOS	8050	8140	8141	8142	8144	8145	8190	8201	8210	8211	8213	8214	8221	8230	8255	8260	8262	8263	8265	8310	8323	8333	8341	8440	8441	8450	8453	8480	8481	8490	8510	8570	8574	8576
2		Carcinoma, special type
3			Adenosquamous carcinoma	8560
3			Squamous carcinoma, NOS	8051	8052	8070	8071	8072	8073	8075	8076	8083	8123
2		Undifferentiated carcinoma, NOS		8020	8021	8030	8035	9081
2		Carcinosarcoma / Sarcomatoid carcinoma, NOS		8031	8122	8950	8951	8980
2		Neuroendocrine tumor, NOS		8044	8150	8151	8152	8153	8155	8156	8240	8241	8242	8243	8245	8249
2		Neuroendocrine carcinoma, NOS		8013	8041	8042	8043	8246
2		Mixed neuroendocrine non-neuroendocrine neoplasm		8045	8154	8244	8574
2		Lymphoepithelioma(-like) carcinoma		8082	8512	8743
2		Mucosa and extracutaneous melanoma		8720	8721	8728	8730	8744	8745	8746	8771	8772	8774
2		GIST		8936
2		Germ cell associated tumor		9090
3			Germ cell tumor, NOS	8160	8330	8340	9060	9065	9072	9080/1	9391	9440
3			Immature teratoma	9080	9082	9083
3			Seminoma	9061	9062	9063	9064
3			Choriocarcinoma(Placentaを除く）	9100	9101
2		Salivary gland type carcinoma		8573
3			Adenoid cystic carcinoma	8200
3			Mucoepidermoid carcinoma	8430
3			Salivary ductal carcinoma	8401	8500	8521	8522	8523
2		Sarcoma
3			Sarcoma, NOS	8800	8801	8802	8803	8805	8810	8812	8813	8821/1	8830	8840	8895	8921	8930	8931	8933	8935	8964	8990	8990/1	9020	9480
3			Leiomyosarcoma, NOS	8890	8891	8894	8896
3			Dedifferentiated liposarcoma	8857	8858
3			Synovial sarcoma	9040	9041	9042	9043
3			Angiosarcoma	9120	9124	9130	9140
3			Liposarcoma, NOS	8850	8851	8852	8853	8854	8855
3			Rhabdomyosarcoma	8900	8901	8902	8910	8912	8920
3			MPNST	9540	9542	9560	9561
3			Ewing sarcoma	8991	9364	9365	9473
3			Solitary fibrous tumor, malignant	8815	8815/1	9150
3			Myxofibrosarcoma	8811
3			Clear cell sarcoma, NOS	9044
3			Glomus tumor, malignant	8710	8711
3			Rhabdoid tumor, NOS	8963	9508
3			Mesenchymal chondrosarcoma	9240
3			Dermatofibrosarcoma protuberans, fibrosarcomatous	8832	8832/1	8833/1
2		Lymphoid diseases		9800
3			Malignant lymphoma, NOS	9590
3			Hodgkin lymphoma, classical	9596	9650	9652
3			Non-Hodgkin lymphoma, NOS	9591
3			Precursor B/T lymphoblastic leukaemia/lymphoblastic lymphoma (and Burkitt leukaemia/lymphoma)	9687	9820	9835	9837
3			Adult T-cell leukaemia/lymphoma	9827
3			Other T cell lymphomas and NK cell neoplasms	9702	9705	9708	9716	9717	9719	9724	9726	9766/1	9831	9948
3			Anaplastic large cell lymphoma	9714	9715	9718	9718/1	9737
3			Diffuse large B-cell lymphoma	9675	9678	9679	9680	9684	9738
3			Mantle cell lymphoma	9673
3			Follicular lymphoma	9597	9690	9691	9695	9698
3			Other non-Hodgkin mature B-cell lymphoma	9671	9688	9689	9699	9712	9735	9761	9823
3			Plasmacytoma / Multiple Myeloma (and Heavy chain diseases)	9731	9732	9733	9734
2		Acute myeloid leukaemia and related precursor neoplasms
3			Acute myeloid leukaemia	9930
2		Histiocytic and dendritic cell neoplasms
3			Histiocytic and dendritic cell neoplasms	9750	9755	9756	9758
1	TUMORS OF SMALL INTESTINE
2		Adenocarcinoma, usual type		8050	8140	8141	8144	8201	8210	8211	8213	8220	8230	8255	8260	8263	8265	8453	8480	8481	8490	8500	8510	8550	8570	8571	8574	8576
2		Non-Adenocarcinoma
3			Adenosquamous carcinoma	8560
3			Squamous carcinoma, NOS	8070	8074	8075
2		Undifferentiated carcinoma, NOS		8020	8021	8030	8035	9081
2		Carcinosarcoma / Sarcomatoid carcinoma, NOS		8031	8122	8950	8951	8980
2		Neuroendocrine tumor, NOS		8044	8150	8151	8152	8153	8155	8156	8240	8241	8242	8243	8245	8249
2		Neuroendocrine carcinoma, NOS		8013	8041	8042	8043	8246
2		Mixed neuroendocrine non-neuroendocrine neoplasm		8045	8154	8244	8574
2		Mucosa and extracutaneous melanoma		8720	8721	8728	8730	8744	8745	8746	8771	8772	8774
2		GIST		8936
2		Germ cell associated tumor		9090
3			Embryonal carcinoma	9070
3			Choriocarcinoma(Placentaを除く）	9100	9101
2		Salivary gland type carcinoma		8573
3			Mucoepidermoid carcinoma	8430
2		Paraganglioma, NOS, malignant		8680	8681	8682	8690	8691	8692	8700
2		Sarcoma
3			Sarcoma, NOS	8800	8801	8802	8803	8805	8810	8812	8813	8821/1	8830	8840	8895	8921	8930	8931	8933	8935	8964	8990	8990/1	9020	9480
3			Leiomyosarcoma, NOS	8890	8891	8894	8896
3			Dedifferentiated liposarcoma	8857	8858
3			Synovial sarcoma	9040	9041	9042	9043
3			Angiosarcoma	9120	9124	9130	9140
3			Liposarcoma, NOS	8850	8851	8852	8853	8854	8855
3			Rhabdomyosarcoma	8900	8901	8902	8910	8912	8920
3			MPNST	9540	9542	9560	9561
3			Ewing sarcoma	8991	9364	9365	9473
3			Desmoplastic small round cell tumor	8806
3			Clear cell sarcoma, NOS	9044
3			Lymphangiosarcoma	9170
2		Lymphoid diseases		9800
3			Malignant lymphoma, NOS	9590
3			Lymphoproliferative disease, NOS	9760	9764	9971/1
3			Hodgkin lymphoma, classical	9596	9650	9652	9653	9654	9655	9663	9664	9665	9667
3			Non-Hodgkin lymphoma, NOS	9591
3			Precursor B/T lymphoblastic leukaemia/lymphoblastic lymphoma (and Burkitt leukaemia/lymphoma)	9687	9727	9811	9812	9813	9814	9815	9816	9817	9818	9819	9820	9835	9837
3			Adult T-cell leukaemia/lymphoma	9827
3			Other T cell lymphomas and NK cell neoplasms	9702	9705	9708	9716	9717	9719	9724	9726	9766/1	9831	9948
3			Anaplastic large cell lymphoma	9714	9715	9718	9718/1	9737
3			Diffuse large B-cell lymphoma	9675	9678	9679	9680	9684	9738
3			Mantle cell lymphoma	9673
3			Follicular lymphoma	9597	9690	9691	9695	9698
3			Other non-Hodgkin mature B-cell lymphoma	9671	9688	9689	9699	9712	9735	9761	9823
3			Plasmacytoma / Multiple Myeloma (and Heavy chain diseases)	9731	9732	9733	9734
2		Acute myeloid leukaemia and related precursor neoplasms
3			Acute myeloid leukaemia	9930
2		Histiocytic and dendritic cell neoplasms
3			Histiocytic and dendritic cell neoplasms	9750	9755	9758
1	TUMORS OF COLON
2		Adenocarcinoma, usual type		8503
3			Adenocarcinoma, NOS	8050	8140	8141	8190	8201	8211	8213	8255	8260	8261	8262	8265	8310	8380	8440	8441	8461	8500	8507	8550	8570	8571	8574
3			Adenocarcinoma with a precursor lesion	8210	8220	8221	8263
2		Adenocarcinoma, special type
3			Medullary carcinoma, NOS	8230	8510	8512
3			Mucinous adenocarcinoma	8470	8480	8481	8490
3			Adenosquamous carcinoma	8560
2		Squamous cell carcinoma		8070	8071	8075	8083	8120
2		Adenocarcinoid tumor		8243
2		Undifferentiated carcinoma, NOS		8020	8021	8030	8035	9081
2		Carcinosarcoma / Sarcomatoid carcinoma, NOS		8031	8122	8950	8951	8980
2		Neuroendocrine tumor, NOS		8044	8150	8151	8152	8153	8155	8156	8240	8241	8242	8243	8245	8249
2		Neuroendocrine carcinoma, NOS		8013	8041	8042	8043	8246
2		Mixed neuroendocrine non-neuroendocrine neoplasm		8045	8154	8244	8574
2		Lymphoepithelioma(-like) carcinoma		8082	8512	8743
2		Mucosa and extracutaneous melanoma		8720	8721	8728	8730	8744	8745	8746	8771	8772	8774
2		GIST		8936
2		Germ cell associated tumor		9090
3			Embryonal carcinoma	9070
3			Choriocarcinoma(Placentaを除く）	9100	9101
2		Salivary gland type carcinoma		8573
3			Adenoid cystic carcinoma	8200
3			Mucoepidermoid carcinoma	8430
3			Carcinoma Ex pleomorphic adenoma	8940	8941
2		Sarcoma
3			Sarcoma, NOS	8800	8801	8802	8803	8805	8810	8812	8813	8821/1	8830	8840	8895	8921	8930	8931	8933	8935	8964	8990	8990/1	9020	9480
3			Leiomyosarcoma, NOS	8890	8891	8894	8896
3			Dedifferentiated liposarcoma	8857	8858
3			Synovial sarcoma	9040	9041	9042	9043
3			Angiosarcoma	9120	9124	9130	9140
3			Liposarcoma, NOS	8850	8851	8852	8853	8854	8855
3			MPNST	9540	9542	9560	9561
3			Solitary fibrous tumor, malignant	8815	8815/1	9150
3			Epithelioid sarcoma, NOS	8804
3			Glomus tumor, malignant	8710	8711
3			Rhabdoid tumor, NOS	8963	9508
3			Infantile fibrosarcoma	8814
2		Lymphoid diseases		9800
3			Malignant lymphoma, NOS	9590
3			Lymphoproliferative disease, NOS	9760	9764	9971/1
3			Hodgkin lymphoma, classical	9596	9650
3			Non-Hodgkin lymphoma, NOS	9591
3			Precursor B/T lymphoblastic leukaemia/lymphoblastic lymphoma (and Burkitt leukaemia/lymphoma)	9687	9727	9811	9812	9813	9814	9815	9816	9817	9818	9819	9820	9835	9837
3			Cutaneous T cell lymphoma (Sezary syn, Mycosis fung)	9700	9701	9709	9709/1
3			Adult T-cell leukaemia/lymphoma	9827
3			Other T cell lymphomas and NK cell neoplasms	9702	9705	9708	9716	9717	9719	9724	9726	9766/1	9831	9948
3			Anaplastic large cell lymphoma	9714	9715	9718	9718/1	9737
3			Diffuse large B-cell lymphoma	9675	9678	9679	9680	9684	9738
3			Mantle cell lymphoma	9673
3			Follicular lymphoma	9597	9690	9691	9695	9698
3			Other non-Hodgkin mature B-cell lymphoma	9671	9688	9689	9699	9712	9735	9761	9823
3			Plasmacytoma / Multiple Myeloma (and Heavy chain diseases)	9731	9732	9733	9734
2		Histiocytic and dendritic cell neoplasms
3			Histiocytic and dendritic cell neoplasms	9751	9751/1
1	TUMORS OF APPENDIX
2		Adenocarcinoma
3			Adenocarcinoma, NOS	8140	8210	8211	8213	8220	8230	8255	8260	8261	8263	8323	8440	8441	8560	8576
3			Mucinous adenocarcinoma	8470	8480	8481
2		Adenocarcinoid tumor
3			Appendiceal goblet cell adenocarcinoma	8243	8245	8490	8574
2		Squamous cell carcinoma		8070	8075
2		Undifferentiated carcinoma, NOS		8020	8021	8030	8035	9081
2		Neuroendocrine tumor, NOS		8044	8150	8151	8152	8153	8155	8156	8240	8241	8242	8243	8245	8249
2		Neuroendocrine carcinoma, NOS		8013	8041	8042	8043	8246
2		Mixed neuroendocrine non-neuroendocrine neoplasm		8045	8154	8244	8574
2		Lymphoepithelioma(-like) carcinoma		8082	8512	8743
2		GIST		8936
2		Salivary gland type carcinoma		8573
3			Mucoepidermoid carcinoma	8430
2		Sarcoma
3			Sarcoma, NOS	8800	8801	8802	8803	8805	8810	8812	8813	8821/1	8830	8840	8895	8921	8930	8931	8933	8935	8964	8990	8990/1	9020	9480
3			Angiosarcoma	9120	9124	9130	9140
3			Solitary fibrous tumor, malignant	8815	8815/1	9150
2		Lymphoid diseases		9800
3			Malignant lymphoma, NOS	9590
3			Non-Hodgkin lymphoma, NOS	9591
3			Precursor B/T lymphoblastic leukaemia/lymphoblastic lymphoma (and Burkitt leukaemia/lymphoma)	9687	9820	9835	9837
3			Other T cell lymphomas and NK cell neoplasms	9702	9705	9708	9716	9717	9719	9724	9726	9766/1	9831	9948
3			Diffuse large B-cell lymphoma	9675	9678	9679	9680	9684	9738
3			Mantle cell lymphoma	9673
3			Follicular lymphoma	9597	9690	9691	9695	9698
3			Other non-Hodgkin mature B-cell lymphoma	9688	9689	9699	9712
1	TUMORS OF RECTUM
2		Adenocarcinoma, usual type
3			Adenocarcinoma, NOS	8050	8140	8141	8144	8190	8201	8211	8213	8230	8255	8260	8262	8265	8323	8380	8481	8500	8550	8570
3			Adenocarcinoma with a percursor lesion	8210	8220	8221	8261	8263
2		Adenocarcinoma, special type
3			Mucinous adenocarcinoma	8480
3			Signet ring cell carcinoma	8490
3			Adenosquamous carcinoma	8560
3			Medullary carcinoma, NOS	8510
2		Adenocarcinoid tumor		8245
2		Squamous cell carcinoma		8051	8070	8071	8072	8075	8083	8120	8123
2		Undifferentiated carcinoma, NOS		8020	8021	8030	8035	9081
2		Neuroendocrine tumor, NOS		8044	8150	8151	8152	8153	8155	8156	8240	8241	8242	8243	8245	8249
2		Neuroendocrine carcinoma, NOS		8013	8041	8042	8043	8246
2		Mixed neuroendocrine non-neuroendocrine neoplasm		8045	8154	8244	8574
2		Mucosa and extracutaneous melanoma		8720	8721	8728	8730	8744	8745	8746	8771	8772	8774
2		GIST		8936
2		Germ cell associated tumor		9090
3			Germ cell tumor, NOS	8160	8330	8340	9060	9065	9072	9080/1	9391	9440
3			Choriocarcinoma(Placentaを除く）	9100	9101
2		Salivary gland type carcinoma		8573
3			Mucoepidermoid carcinoma	8430
3			Carcinoma Ex pleomorphic adenoma	8940	8941
2		Sarcoma
3			Sarcoma, NOS	8800	8801	8802	8803	8805	8810	8812	8813	8821/1	8830	8840	8895	8921	8930	8931	8933	8935	8964	8990	8990/1	9020	9480
3			Leiomyosarcoma, NOS	8890	8891	8894	8896
3			Dedifferentiated liposarcoma	8857	8858
3			Angiosarcoma	9120	9124	9130	9140
3			Liposarcoma, NOS	8850	8851	8852	8853	8854	8855
3			MPNST	9540	9542	9560	9561
3			Solitary fibrous tumor, malignant	8815	8815/1	9150
3			Mesenchymal chondrosarcoma	9240
3			Alveolar soft part sarcoma	9581
2		Lymphoid diseases		9800
3			Malignant lymphoma, NOS	9590
3			Hodgkin lymphoma, classical	9650	9652
3			Non-Hodgkin lymphoma, NOS	9591
3			Precursor B/T lymphoblastic leukaemia/lymphoblastic lymphoma (and Burkitt leukaemia/lymphoma)	9687	9727	9811	9812	9813	9814	9815	9816	9817	9818	9819	9820	9835	9837
3			Other T cell lymphomas and NK cell neoplasms	9702	9705	9708	9716	9717	9719	9724	9726	9766/1	9831	9948
3			Diffuse large B-cell lymphoma	9675	9678	9679	9680	9684	9738
3			Mantle cell lymphoma	9673
3			Follicular lymphoma	9597	9690	9691	9695	9698
3			Other non-Hodgkin mature B-cell lymphoma	9688	9689	9699	9712	9823
3			Plasmacytoma / Multiple Myeloma (and Heavy chain diseases)	9731	9732	9733	9734
1	TUMORS OF ANUS AND ANAL CANAL
2		Squamous cell carcinoma
3			Squamous cell carcinoma, NOS	8051	8052	8070	8071	8072	8073	8075	8076	8083	8085	8090	8094	8097	8120	8123	8380	8461	8500	8507	8550
3			Adenosquamous carcinoma	8560
2		Adenocarcinoma
3			Mucinous adenocarcinoma	8480	8481	8490
3			Adenocarcinoma, NOS	8050	8140	8141	8211	8215	8230	8260	8523	8570
3			Adenocarcnioma with precursor lesion	8210	8263
2		Paget's disease		8401	8542
2		Undifferentiated carcinoma, NOS		8020	8021	8030	8035	9081
2		Carcinosarcoma / Sarcomatoid carcinoma, NOS		8031	8122	8950	8951	8980
2		Neuroendocrine tumor, NOS		8044	8150	8151	8152	8153	8155	8156	8240	8241	8242	8243	8245	8249
2		Neuroendocrine carcinoma, NOS		8013	8041	8042	8043	8246
2		Mixed neuroendocrine non-neuroendocrine neoplasm		8045	8154	8244	8574
2		Mucosa and extracutaneous melanoma		8720	8721	8728	8730	8744	8745	8746	8771	8772	8774
2		GIST		8936
2		Salivary gland type carcinoma		8573
3			Mucoepidermoid carcinoma	8430
2		Sarcoma
3			Sarcoma, NOS	8800	8801	8802	8803	8805	8810	8812	8813	8821/1	8830	8840	8895	8921	8930	8931	8933	8935	8964	8990	8990/1	9020	9480
3			Rhabdomyosarcoma	8900	8901	8902	8910	8912	8920
3			Rhabdoid tumor, NOS	8963	9508
2		Lymphoid diseases		9800
3			Malignant lymphoma, NOS	9590
3			Diffuse large B-cell lymphoma	9675	9678	9679	9680	9684	9738
3			Other non-Hodgkin mature B-cell lymphoma	9688	9689	9699	9712
1	TUMORS OF LIVER AND INTRAHEPATIC BILE TRACT (IBT)
2		Hepatocellular carcinoma		8170	8172	8173	8174	8175
3			Combined hepatocellular carcinoma and cholangiocarcinoma	8180	8500
2		Hepatocellular carcinoma, fibrolamellar		8171
2		Hepatoblastoma		8970
2		Undifferentiated embryonal sarcoma		8991
2		Adenocarcinoma, usual type
3			Intrahepatic cholangiocarcinoma	8160
3			Adenocarcinoma NOS/cholangiolocellular carcinoma	8140	8141	8190	8210	8211	8230	8263	8310	8384	8441	8481	8550	8560	8570	8574	8576
2		Squamous cell carcinoma		8070	8071	8075
2		Adenocarcinoma, special type
3			Intraductal papillary neoplasm of the bile ducts	8260	8503	8504
3			Mucinous cystic neoplasm of the liver and biliary system	8161	8440	8470	8480	8490
2		Undifferentiated carcinoma, NOS		8020	8021	8030	8035	9081
2		Carcinosarcoma / Sarcomatoid carcinoma, NOS		8031	8122	8950	8951	8980
2		Neuroendocrine tumor, NOS		8044	8150	8151	8152	8153	8155	8156	8240	8241	8242	8243	8245	8249
2		Neuroendocrine carcinoma, NOS		8013	8041	8042	8043	8246
2		Mixed neuroendocrine non-neuroendocrine neoplasm		8045	8154	8244	8574
2		Lymphoepithelioma(-like) carcinoma		8082	8512	8743
2		Mucosa and extracutaneous melanoma		8720	8721	8728	8730	8744	8745	8746	8771	8772	8774
2		GIST		8936
2		Germ cell associated tumor		9090
3			Seminoma	9061	9062	9063	9064
3			Choriocarcinoma(Placentaを除く）	9100	9101
2		Salivary gland type carcinoma		8573
3			Mucoepidermoid carcinoma	8430
2		Neuroblastoma		8960
3			Ganglioneuroblastoma, NOS	8693	9441	9490	9500
2		Paraganglioma, NOS, malignant		8680	8681	8682	8690	8691	8692	8700
2		Sarcoma
3			Sarcoma, NOS	8800	8801	8802	8803	8805	8810	8812	8813	8821/1	8830	8840	8895	8921	8930	8931	8933	8935	8964	8990	8990/1	9020	9480
3			Leiomyosarcoma, NOS	8890	8891	8894	8896
3			Dedifferentiated liposarcoma	8857	8858
3			Synovial sarcoma	9040	9041	9042	9043
3			Angiosarcoma	9120	9124	9130	9140
3			Liposarcoma, NOS	8850	8851	8852	8853	8854	8855
3			Rhabdomyosarcoma	8900	8901	8902	8910	8912	8920
3			Chondrosarcoma, NOS	9220	9230	9231	9242	9243
3			Solitary fibrous tumor, malignant	8815	8815/1	9150
3			Myxofibrosarcoma	8811
3			Epithelioid hemangioendothelioma, NOS	9133
3			Lymphangiosarcoma	9170
2		Lymphoid diseases		9800
3			Malignant lymphoma, NOS	9590
3			Lymphoproliferative disease, NOS	9760	9764	9971/1
3			Hodgkin lymphoma, classical	9596	9650	9652	9653	9654	9655
3			Non-Hodgkin lymphoma, NOS	9591
3			Precursor B/T lymphoblastic leukaemia/lymphoblastic lymphoma (and Burkitt leukaemia/lymphoma)	9687	9727	9811	9812	9813	9814	9815	9816	9817	9818	9819	9820	9835	9837
3			Adult T-cell leukaemia/lymphoma	9827
3			Other T cell lymphomas and NK cell neoplasms	9702	9705	9708	9716	9717	9719	9724	9726	9766/1	9831	9948
3			Anaplastic large cell lymphoma	9714	9715	9718	9718/1	9737
3			Diffuse large B-cell lymphoma	9675	9678	9679	9680	9684	9738
3			Follicular lymphoma	9597	9690	9691	9695	9698
3			Other non-Hodgkin mature B-cell lymphoma	9671	9688	9689	9699	9712	9761	9823
3			Plasmacytoma / Multiple Myeloma (and Heavy chain diseases)	9731	9732	9733	9734
2		Histiocytic and dendritic cell neoplasms
3			Histiocytic and dendritic cell neoplasms	9750	9751	9751/1	9755	9758
1	TUMORS OF GALLBLADDER AND EXTRAHEPATIC BILIARY TRACT (EBT)
2		Adenocarcinoma, usual type
3			Bile duct carcinoma	8050	8140	8141	8143	8144	8160	8161	8162	8163	8211	8230	8255	8260	8263	8265	8310	8323	8341	8344	8470	8480	8481	8490	8500	8550	8560	8570	8574	8575
3			Adenocarcinoma, NOS	8190	8221	8261	8262	8440
2		Adenocarcinoma, special type
3			Intracholecystic papillary neoplasm (formerly Intracystic / intraductal papillary neoplasm)	8453	8503	8504
3			Intraductal papillary neoplasm of the bile ducts	8210
2		Squamous cell carcinoma		8070	8071	8072	8075
2		Undifferentiated carcinoma, NOS		8020	8021	8030	8035	9081
2		Carcinosarcoma / Sarcomatoid carcinoma, NOS		8031	8122	8950	8951	8980
2		Neuroendocrine tumor, NOS		8044	8150	8151	8152	8153	8155	8156	8240	8241	8242	8243	8245	8249
2		Neuroendocrine carcinoma, NOS		8013	8041	8042	8043	8246
2		Mixed neuroendocrine non-neuroendocrine neoplasm		8045	8154	8244	8574
2		Mucosa and extracutaneous melanoma		8720	8721	8728	8730	8744	8745	8746	8771	8772	8774
2		GIST		8936
2		Germ cell associated tumor		9090
3			Choriocarcinoma(Placentaを除く）	9100	9101
2		Salivary gland type carcinoma		8573
3			Adenoid cystic carcinoma	8200
3			Salivary ductal carcinoma	8401	8500	8521	8522	8523
2		Paraganglioma, NOS, malignant		8680	8681	8682	8690	8691	8692	8700
2		Sarcoma
3			Sarcoma, NOS	8800	8801	8802	8803	8805	8810	8812	8813	8821/1	8830	8840	8895	8921	8930	8931	8933	8935	8964	8990	8990/1	9020	9480
3			Leiomyosarcoma, NOS	8890	8891	8894	8896
3			Dedifferentiated liposarcoma	8857	8858
3			Rhabdomyosarcoma	8900	8901	8902	8910	8912	8920
3			MPNST	9540	9542	9560	9561
2		Lymphoid diseases		9800
3			Malignant lymphoma, NOS	9590
3			Non-Hodgkin lymphoma, NOS	9591
3			Precursor B/T lymphoblastic leukaemia/lymphoblastic lymphoma (and Burkitt leukaemia/lymphoma)	9687	9820	9835	9837
3			Other T cell lymphomas and NK cell neoplasms	9702	9705	9708	9716	9717	9719	9724	9726	9766/1	9831	9948
3			Anaplastic large cell lymphoma	9714	9715	9718	9718/1	9737
3			Diffuse large B-cell lymphoma	9675	9678	9679	9680	9684	9738
3			Mantle cell lymphoma	9673
3			Follicular lymphoma	9597	9690	9691	9695	9698
3			Other non-Hodgkin mature B-cell lymphoma	9688	9689	9699	9712
2		Histiocytic and dendritic cell neoplasms
3			Histiocytic and dendritic cell neoplasms	9751	9751/1
1	TUMORS OF PANCREAS
2		Adenocarcinoma, usual type
3			Adenocarcinoma, NOS	8140	8141	8230	8255	8260	8263	8265	8310	8440	8490	8510	8543	8570	8571	8574	8576
3			Pancreastic duct carcinoma	8143	8144	8210	8211	8500	8514	8521
3			Adenosquamous carcinoma	8560
2		Squamous cell carcinoma		8070	8071	8072	8073	8075
2		Adenocarcinoma, special type		8450	8525
3			Pancreastic acinar cell carcinoma	8550
3			Pancreatic mucinous cystic neoplasm	8470	8480	8481
3			Intraductal papillary mucinous carcinoma, invasive	8453	8482	8503
3			Pancreastic solid pseudopapillary carcinoma	8452
3			Pancreatic serous neoplasms	8441
3			Mixed acinar-ductal carcinoma	8323	8552
2		Pancreatic anaplastic carcinoma		8020	8021	8030	8035	9081
2		Pancreatoblastoma		8971
2		Carcinosarcoma / Sarcomatoid carcinoma, NOS		8031	8122	8950	8951	8980
2		Neuroendocrine tumor, NOS		8044	8150	8151	8152	8153	8155	8156	8240	8241	8242	8243	8245	8249
2		Neuroendocrine carcinoma, NOS		8013	8041	8042	8043	8246
2		Mixed neuroendocrine non-neuroendocrine neoplasm		8045	8154	8244	8574
2		Mucosa and extracutaneous melanoma		8720	8721	8728	8730	8744	8745	8746	8771	8772	8774
2		GIST		8936
2		Germ cell associated tumor		9090
3			Yolk sac tumor	9071
3			Choriocarcinoma(Placentaを除く）	9100	9101
3			Mixed germ cell tumor	9085
2		Salivary gland type carcinoma		8573
3			Mucoepidermoid carcinoma	8430
2		Neuroblastoma		8960
3			Ganglioneuroblastoma, NOS	8693	9441	9490	9500
2		Paraganglioma, NOS, malignant		8680	8681	8682	8690	8691	8692	8700
2		Sarcoma
3			Sarcoma, NOS	8800	8801	8802	8803	8805	8810	8812	8813	8821/1	8830	8840	8895	8921	8930	8931	8933	8935	8964	8990	8990/1	9020	9480
3			Leiomyosarcoma, NOS	8890	8891	8894	8896
3			Dedifferentiated liposarcoma	8857	8858
3			Angiosarcoma	9120	9124	9130	9140
3			Liposarcoma, NOS	8850	8851	8852	8853	8854	8855
3			Rhabdomyosarcoma	8900	8901	8902	8910	8912	8920
3			MPNST	9540	9542	9560	9561
3			Ewing sarcoma	8991	9364	9365	9473
3			Solitary fibrous tumor, malignant	8815	8815/1	9150
3			Glomus tumor, malignant	8710	8711
2		Lymphoid diseases		9800
3			Malignant lymphoma, NOS	9590
3			Hodgkin lymphoma, classical	9650	9652	9663	9664	9665	9667
3			Hodgkin lymphoma nodular lymphocyte predominance	9651	9659
3			Non-Hodgkin lymphoma, NOS	9591
3			Precursor B/T lymphoblastic leukaemia/lymphoblastic lymphoma (and Burkitt leukaemia/lymphoma)	9687	9727	9811	9812	9813	9814	9815	9816	9817	9818	9819	9820	9835	9837
3			Adult T-cell leukaemia/lymphoma	9827
3			Other T cell lymphomas and NK cell neoplasms	9702	9705	9708	9716	9717	9719	9724	9726	9766/1	9831	9948
3			Anaplastic large cell lymphoma	9714	9715	9718	9718/1	9737
3			Diffuse large B-cell lymphoma	9675	9678	9679	9680	9684	9738
3			Mantle cell lymphoma	9673
3			Follicular lymphoma	9597	9690	9691	9695	9698
3			Other non-Hodgkin mature B-cell lymphoma	9688	9689	9699	9712	9735	9823
3			Plasmacytoma / Multiple Myeloma (and Heavy chain diseases)	9731	9732	9733	9734
2		Histiocytic and dendritic cell neoplasms
3			Histiocytic and dendritic cell neoplasms	9750	9751	9751/1	9755
1	TUMORS OF NASAL CAVITY AND SINUSES
2		Squamous cell carcinoma
3			Squamous carcinoma, NOS	8050	8051	8052	8070	8071	8072	8073	8075	8076	8078	8083	8084	8085	8090	8094	8098	8120	8121	8123
3			Squamous cell carcinoma spindle cell	8074
3			Adenosquamous carcinoma	8560
2		Adenocarcinoma
3			Intestinal type adenocarcinoma of nasal cavity and sinuses	8144
3			Adenocarcnioma, NOS	8140	8210	8230	8260	8440	8450	8480	8574
2		Olfactory neuroblastoma		9500	9521	9522	9523
2		Teratocarcinosarcoma		9081
2		Biphenotypic sinonasal sarcoma		9045
2		Undifferentiated carcinoma, NOS		8020	8021	8030	8035	9081
2		Carcinosarcoma / Sarcomatoid carcinoma, NOS		8031	8122	8950	8951	8980
2		Neuroendocrine tumor, NOS		8044	8150	8151	8152	8153	8155	8156	8240	8241	8242	8243	8245	8249
2		Neuroendocrine carcinoma, NOS		8013	8041	8042	8043	8246
2		Mucosa and extracutaneous melanoma		8720	8721	8728	8730	8744	8745	8746	8771	8772	8774
2		Germ cell associated tumor		9090
3			Yolk sac tumor	9071
3			Mixed germ cell tumor	9085
2		Salivary gland type carcinoma		8573
3			Adenoid cystic carcinoma	8200
3			Mucoepidermoid carcinoma	8430
3			Salivary ductal carcinoma	8401	8500	8521	8522	8523
3			Acinic cell adenocarcinoma	8211	8550	8551
3			Myoepithelial carcinoma	8982
3			Carcinoma Ex pleomorphic adenoma	8940	8941
3			Polymorphous adenocarcinoma	8525
3			Epithelial-myoepithelial carcinoma	8562	8983
3			(hyalinizing) clear cell carcinoma	8310
3			Basal cell adenocarcinoma	8147
2		Paraganglioma, NOS, malignant		8680	8681	8682	8690	8691	8692	8700
2		Sarcoma
3			Sarcoma, NOS	8800	8801	8802	8803	8805	8810	8812	8813	8821/1	8830	8840	8895	8921	8930	8931	8933	8935	8964	8990	8990/1	9020	9480
3			Leiomyosarcoma, NOS	8890	8891	8894	8896
3			Dedifferentiated liposarcoma	8857	8858
3			Synovial sarcoma	9040	9041	9042	9043
3			Angiosarcoma	9120	9124	9130	9140
3			Rhabdomyosarcoma	8900	8901	8902	8910	8912	8920
3			Chondrosarcoma, NOS	9220	9230	9231	9242	9243
3			MPNST	9540	9542	9560	9561
3			Ewing sarcoma	8991	9364	9365	9473
3			Chordoma, malignant	9370	9371
3			Solitary fibrous tumor, malignant	8815	8815/1	9150
3			Myxofibrosarcoma	8811
3			Epithelioid sarcoma, NOS	8804
3			Desmoplastic small round cell tumor	8806
3			Epithelioid hemangioendothelioma, NOS	9133
3			Glomus tumor, malignant	8710	8711
3			Alveolar soft part sarcoma	9581
3			Osteosarcoma	9180	9181	9182	9183	9185	9186	9192
2		Lymphoid diseases		9800
3			Malignant lymphoma, NOS	9590
3			Non-Hodgkin lymphoma, NOS	9591
3			Precursor B/T lymphoblastic leukaemia/lymphoblastic lymphoma (and Burkitt leukaemia/lymphoma)	9687	9727	9811	9812	9813	9814	9815	9816	9817	9818	9819	9820	9835	9837
3			Adult T-cell leukaemia/lymphoma	9827
3			Other T cell lymphomas and NK cell neoplasms	9702	9705	9708	9716	9717	9719	9724	9726	9766/1	9831	9948
3			Anaplastic large cell lymphoma	9714	9715	9718	9718/1	9737
3			Diffuse large B-cell lymphoma	9675	9678	9679	9680	9684	9738
3			Mantle cell lymphoma	9673
3			Follicular lymphoma	9597	9690	9691	9695	9698
3			Other non-Hodgkin mature B-cell lymphoma	9671	9688	9689	9699	9712	9735	9761
3			Plasmacytoma / Multiple Myeloma (and Heavy chain diseases)	9731	9732	9733	9734
2		Acute myeloid leukaemia and related precursor neoplasms
3			Acute myeloid leukaemia	9930
2		Histiocytic and dendritic cell neoplasms
3			Histiocytic and dendritic cell neoplasms	9750	9751	9751/1	9755	9757
1	TUMORS OF MIDDLE EAR
2		Squamous cell carcinoma		8090
3			Squamous carcinoma	8052	8070	8071	8075
2		Adenocarcinoma
3			Adenocarcinoma, NOS	8140	8420
3			Aggressive papillary tumor	8260	8260/1
2		Middle ear Adenoma		8240	8249
2		Neuroendocrine carcinoma, NOS		8013	8041	8042	8043	8246
2		Mucosa and extracutaneous melanoma		8720	8721	8728	8730	8744	8745	8746	8771	8772	8774
2		Salivary gland type carcinoma		8573
3			Adenoid cystic carcinoma	8200
3			Mucoepidermoid carcinoma	8430
3			Epithelial-myoepithelial carcinoma	8562	8983
2		Sarcoma
3			Sarcoma, NOS	8800	8801	8802	8803	8805	8810	8812	8813	8821/1	8830	8840	8895	8921	8930	8931	8933	8935	8964	8990	8990/1	9020	9480
3			Rhabdomyosarcoma	8900	8901	8902	8910	8912	8920
3			Myxofibrosarcoma	8811
2		Lymphoid diseases		9800
3			Malignant lymphoma, NOS	9590
3			Diffuse large B-cell lymphoma	9675	9678	9679	9680	9684	9738
2		Histiocytic and dendritic cell neoplasms
3			Histiocytic and dendritic cell neoplasms	9751	9751/1
1	TUMORS OF TRACHEA
2		Squamous cell carcinoma
3			Squamous carcinoma, NOS	8052	8070	8071	8072	8075	8083
2		Adenosquamous carcinoma		8560
2		Adenocarcinoma
3			Adenocarcinoma, NOS	8140	8260
2		Carcinosarcoma / Sarcomatoid carcinoma, NOS		8031	8122	8950	8951	8980
2		Neuroendocrine tumor, NOS		8044	8150	8151	8152	8153	8155	8156	8240	8241	8242	8243	8245	8249
2		Neuroendocrine carcinoma, NOS		8013	8041	8042	8043	8246
2		Salivary gland type carcinoma		8573
3			Adenoid cystic carcinoma	8200
3			Mucoepidermoid carcinoma	8430
3			Carcinoma Ex pleomorphic adenoma	8940	8941
3			Epithelial-myoepithelial carcinoma	8562	8983
2		Paraganglioma, NOS, malignant		8680	8681	8682	8690	8691	8692	8700
2		Sarcoma
3			Sarcoma, NOS	8800	8801	8802	8803	8805	8810	8812	8813	8821/1	8830	8840	8895	8921	8930	8931	8933	8935	8964	8990	8990/1	9020	9480
3			Leiomyosarcoma, NOS	8890	8891	8894	8896
3			Chondrosarcoma, NOS	9220	9230	9231	9242	9243
3			MPNST	9540	9542	9560	9561
2		Lymphoid diseases		9800
3			Malignant lymphoma, NOS	9590
3			Hodgkin lymphoma, classical	9650	9663	9664	9665	9667
3			Adult T-cell leukaemia/lymphoma	9827
3			Other T cell lymphomas and NK cell neoplasms	9702	9705	9708	9716	9717	9719	9724	9726	9766/1	9831	9948
3			Diffuse large B-cell lymphoma	9675	9678	9679	9680	9684	9738
3			Other non-Hodgkin mature B-cell lymphoma	9688	9689	9699	9712
3			Plasmacytoma / Multiple Myeloma (and Heavy chain diseases)	9731	9732	9733	9734
1	TUMORS OF LUNG
2		Non-small cell carcinoma, NOS		8046
2		Squamous cell carcinoma
3			Squamous carcinoma, NOS	8051	8052	8070	8071	8072	8073	8074	8075	8076	8078	8083	8084	8090	8120	8123
2		Adenocarcinoma, usual type
3			Adenocarcinoma, NOS	8140	8143	8201	8210	8221	8254	8255	8256	8257	8262	8263	8280	8310	8323	8440	8460	8470	8490	8503	8520	8523	8570	8573	8574	8576
3			Papillary adenocarcinoma, NOS	8050	8260
3			Solid adenocarcinoma, NOS	8230	8510	8572
3			Micropapillary adenocarcinoma	8265
3			Acinar cell adenocarcinoma	8550	8551	8552
3			Lepidic adenocarcinoma	8250	8251	8252
2		Adenocarcinoma, special type
3			Mucinous cystadenocarcinoma, NOS
3			Adenocarcinoma, enteric	8144
3			Fetal adenocarcinoma	8333
3			Invasive mucinous adenocarcnioma	8253	8480	8481
2		Adenosquamous carcinoma		8560
2		Large cell carcinoma		8012	8014
2		Pulmonary blastoma		8972
2		Pleuropulmonary blastoma		8973
2		Carcinosarcoma / Sarcomatoid carcinoma, NOS		8022
2		Undifferentiated carcinoma, NOS		8020	8021	8030	8035	9081
2		Carcinosarcoma / Sarcomatoid carcinoma, NOS		8031	8122	8950	8951	8980
2		Neuroendocrine tumor, NOS		8044	8150	8151	8152	8153	8155	8156	8240	8241	8242	8243	8245	8249
2		Neuroendocrine carcinoma, NOS		8013	8041	8042	8043	8246
2		Mixed neuroendocrine non-neuroendocrine neoplasm		8045	8154	8244	8574
2		Lymphoepithelioma(-like) carcinoma		8082	8512	8743
2		Mucosa and extracutaneous melanoma		8720	8721	8728	8730	8744	8745	8746	8771	8772	8774
2		Germ cell associated tumor		9090
3			Germ cell tumor, NOS	8160	8330	8340	9060	9065	9072	9080/1	9391	9440
3			Immature teratoma	9080	9082	9083
3			Seminoma	9061	9062	9063	9064
3			Embryonal carcinoma	9070
3			Choriocarcinoma(Placentaを除く）	9100	9101
2		Salivary gland type carcinoma		8573
3			Adenoid cystic carcinoma	8200
3			Mucoepidermoid carcinoma	8430
3			Salivary ductal carcinoma	8401	8500	8521	8522	8523
3			Acinic cell adenocarcinoma	8211	8550	8551
3			Myoepithelial carcinoma	8982
3			Carcinoma Ex pleomorphic adenoma	8940	8941
3			Epithelial-myoepithelial carcinoma	8562	8983
3			Basal cell adenocarcinoma	8147
3			Sebaceous adenocarcinoma	8410
2		Neuroblastoma		8960
3			Ganglioneuroblastoma, NOS	8693	9441	9490	9500
2		Paraganglioma, NOS, malignant		8680	8681	8682	8690	8691	8692	8700
2		Sarcoma
3			Sarcoma, NOS	8800	8801	8802	8803	8805	8810	8812	8813	8821/1	8830	8840	8895	8921	8930	8931	8933	8935	8964	8990	8990/1	9020	9480
3			Leiomyosarcoma, NOS	8890	8891	8894	8896
3			Dedifferentiated liposarcoma	8857	8858
3			Synovial sarcoma	9040	9041	9042	9043
3			Angiosarcoma	9120	9124	9130	9140
3			Liposarcoma, NOS	8850	8851	8852	8853	8854	8855
3			Rhabdomyosarcoma	8900	8901	8902	8910	8912	8920
3			Chondrosarcoma, NOS	9220	9230	9231	9242	9243
3			MPNST	9540	9542	9560	9561
3			Ewing sarcoma	8991	9364	9365	9473
3			Solitary fibrous tumor, malignant	8815	8815/1	9150
3			Myxofibrosarcoma	8811
3			Epithelioid sarcoma, NOS	8804
3			Epithelioid hemangioendothelioma, NOS	9133
3			Glomus tumor, malignant	8710	8711
3			Dermatofibrosarcoma protuberans, fibrosarcomatous	8832	8832/1	8833/1
2		Lymphoid diseases		9800
3			Malignant lymphoma, NOS	9590
3			Lymphoproliferative disease, NOS	9760	9764	9971/1
3			Hodgkin lymphoma, classical	9596	9650	9652	9653	9654	9655	9663	9664	9665	9667
3			Hodgkin lymphoma nodular lymphocyte predominance	9651	9659
3			Non-Hodgkin lymphoma, NOS	9591
3			Precursor B/T lymphoblastic leukaemia/lymphoblastic lymphoma (and Burkitt leukaemia/lymphoma)	9687	9727	9811	9812	9813	9814	9815	9816	9817	9818	9819	9820	9835	9837
3			Adult T-cell leukaemia/lymphoma	9827
3			Other T cell lymphomas and NK cell neoplasms	9702	9705	9708	9716	9717	9719	9724	9726	9766/1	9831	9948
3			Anaplastic large cell lymphoma	9714	9715	9718	9718/1	9737
3			Diffuse large B-cell lymphoma	9675	9678	9679	9680	9684	9738
3			Mantle cell lymphoma	9673
3			Follicular lymphoma	9597	9690	9691	9695	9698
3			Other non-Hodgkin mature B-cell lymphoma	9671	9688	9689	9699	9712	9735	9761	9823
3			Plasmacytoma / Multiple Myeloma (and Heavy chain diseases)	9731	9732	9733	9734
2		Histiocytic and dendritic cell neoplasms
3			Histiocytic and dendritic cell neoplasms	9750	9751	9751/1	9755	9758
1	TUMORS OF THYMUS
2		Thymoma
3			Thymoma, NOS	8580
3			Thymoma, type AB	8582
3			Thymoma, type A	8581
3			Thymoma, type B	8583	8584	8585
2		Thymic carcinoma
3			Thymic squamous cell carcinoma	8052	8070	8071	8072	8073	8075	8076	8083	8123
3			Thymic carcinoma, NOS	8586	8589
3			Thymic adenocarcinoma	8140	8440	8481	8490
3			Thymic low-grade papillary adenocarcinoma	8260
3			Thymic carcinoma with adenoid cystic carcinoma-like fetures	8200
3			Thymic adenocarcinoma, enteric type	8144	8480
3			Thymic adenosquamous carcinoma	8560
2		Undifferentiated carcinoma, NOS		8020	8021	8030	8035	9081
2		Neuroendocrine tumor, NOS		8044	8150	8151	8152	8153	8155	8156	8240	8241	8242	8243	8245	8249
2		Neuroendocrine carcinoma, NOS		8013	8041	8042	8043	8246
2		Mixed neuroendocrine non-neuroendocrine neoplasm		8045	8154	8244	8574
2		Lymphoepithelioma(-like) carcinoma		8082	8512	8743
2		Germ cell associated tumor		9090
3			Germ cell tumor, NOS	8160	8330	8340	9060	9065	9072	9080/1	9391	9440
3			Immature teratoma	9080	9082	9083
3			Seminoma	9061	9062	9063	9064
3			Embryonal carcinoma	9070
3			Yolk sac tumor	9071
3			Choriocarcinoma(Placentaを除く）	9100	9101
3			Mixed germ cell tumor	9085
2		Salivary gland type carcinoma		8573
3			Mucoepidermoid carcinoma	8430
3			Salivary ductal carcinoma	8401	8500	8521	8522	8523
3			Acinic cell adenocarcinoma	8211	8550	8551
3			Myoepithelial carcinoma	8982
3			(hyalinizing) clear cell carcinoma	8310
2		Neuroblastoma		8960
3			Ganglioneuroblastoma, NOS	8693	9441	9490	9500
2		Sarcoma
3			Sarcoma, NOS	8800	8801	8802	8803	8805	8810	8812	8813	8821/1	8830	8840	8895	8921	8930	8931	8933	8935	8964	8990	8990/1	9020	9480
3			Liposarcoma, NOS	8850	8851	8852	8853	8854	8855
3			Rhabdomyosarcoma	8900	8901	8902	8910	8912	8920
3			Solitary fibrous tumor, malignant	8815	8815/1	9150
3			Myxofibrosarcoma	8811
2		Lymphoid diseases		9800
3			Malignant lymphoma, NOS	9590
3			Hodgkin lymphoma, classical	9596	9650	9663	9664	9665	9667
3			Hodgkin lymphoma nodular lymphocyte predominance	9651	9659
3			Non-Hodgkin lymphoma, NOS	9591
3			Precursor B/T lymphoblastic leukaemia/lymphoblastic lymphoma (and Burkitt leukaemia/lymphoma)	9687	9820	9835	9837
3			Other T cell lymphomas and NK cell neoplasms	9702	9705	9708	9716	9717	9719	9724	9726	9766/1	9831	9948
3			Anaplastic large cell lymphoma	9714	9715	9718	9718/1	9737
3			Diffuse large B-cell lymphoma	9675	9678	9679	9680	9684	9738
3			Follicular lymphoma	9597	9690	9691	9695	9698
3			Other non-Hodgkin mature B-cell lymphoma	9688	9689	9699	9712
3			Plasmacytoma / Multiple Myeloma (and Heavy chain diseases)	9731	9732	9733	9734
2		Histiocytic and dendritic cell neoplasms
3			Histiocytic and dendritic cell neoplasms	9751	9751/1
1	TUMORS OF HEART AND PERICARDIUM
2		Mesothelioma
3			Malignant mesothelioma, NOS	9050
3			Epithelioid malignant mesothelioma	9052
3			Sarcomatoidmalignant mesothelioma	9051
3			Biphasic malignant mesothelioma	9053
2		Soft tissue sarcoma specific to the heart
3			Cardiac angiosarcoma	9120	9130
3			Cardiac leiomyosarcoma
3			Cardiac undifferentiated pleomorphic sarcoma
3			Intimal sarcoma	9137
2		Sarcoma
3			Sarcoma, NOS	8800	8801	8802	8803	8805	8810	8812	8813	8821/1	8830	8840	8895	8921	8930	8931	8933	8935	8964	8990	8990/1	9020	9480
3			Leiomyosarcoma, NOS	8890	8891	8894	8896
3			Dedifferentiated liposarcoma	8857	8858
3			Synovial sarcoma	9040	9041	9042	9043
3			Liposarcoma, NOS	8850	8851	8852	8853	8854	8855
3			Rhabdomyosarcoma	8900	8901	8902	8910	8912	8920
3			Chondrosarcoma, NOS	9220	9230	9231	9242	9243
3			MPNST	9540	9542	9560	9561
3			Ewing sarcoma	8991	9364	9365	9473
3			Myxofibrosarcoma	8811
3			Epithelioid hemangioendothelioma, NOS	9133
3			Osteosarcoma	9180	9181	9182	9183	9185	9186	9192
2		Lymphoid diseases		9800
3			Malignant lymphoma, NOS	9590
3			Hodgkin lymphoma, classical	9650
3			Non-Hodgkin lymphoma, NOS	9591
3			Precursor B/T lymphoblastic leukaemia/lymphoblastic lymphoma (and Burkitt leukaemia/lymphoma)	9687	9820	9835	9837
3			Other T cell lymphomas and NK cell neoplasms	9702	9705	9708	9716	9717	9719	9724	9726	9766/1	9831	9948
3			Diffuse large B-cell lymphoma	9675	9678	9679	9680	9684	9738
3			Follicular lymphoma	9597	9690	9691	9695	9698
3			Other non-Hodgkin mature B-cell lymphoma	9671	9688	9689	9699	9712	9761
3			Plasmacytoma / Multiple Myeloma (and Heavy chain diseases)	9731	9732	9733	9734
1	TUMORS OF MEDIASTINUM
2		Carcinosarcoma / Sarcomatoid carcinoma, NOS		8031	8122	8950	8951	8980
2		Neuroendocrine carcinoma, NOS		8013	8041	8042	8043	8246
2		Mixed neuroendocrine non-neuroendocrine neoplasm		8045	8154	8244	8574
2		Germ cell associated tumor		9090
3			Germ cell tumor, NOS	8160	8330	8340	9060	9065	9072	9080/1	9391	9440
3			Seminoma	9061	9062	9063	9064
2		Salivary gland type carcinoma		8573
3			Salivary ductal carcinoma	8401	8500	8521	8522	8523
2		Neuroblastoma		8960
3			Ganglioneuroblastoma, NOS	8693	9441	9490	9500
2		Paraganglioma, NOS, malignant		8680	8681	8682	8690	8691	8692	8700
2		Sarcoma
3			Sarcoma, NOS	8800	8801	8802	8803	8805	8810	8812	8813	8821/1	8830	8840	8895	8921	8930	8931	8933	8935	8964	8990	8990/1	9020	9480
3			Leiomyosarcoma, NOS	8890	8891	8894	8896
3			Dedifferentiated liposarcoma	8857	8858
3			Synovial sarcoma	9040	9041	9042	9043
3			Angiosarcoma	9120	9124	9130	9140
3			Liposarcoma, NOS	8850	8851	8852	8853	8854	8855
3			Rhabdomyosarcoma	8900	8901	8902	8910	8912	8920
3			Chondrosarcoma, NOS	9220	9230	9231	9242	9243
3			MPNST	9540	9542	9560	9561
3			Ewing sarcoma	8991	9364	9365	9473
3			Chordoma, malignant	9370	9371
3			Solitary fibrous tumor, malignant	8815	8815/1	9150
3			Myxofibrosarcoma	8811
3			Desmoplastic small round cell tumor	8806
3			Epithelioid hemangioendothelioma, NOS	9133
3			Mesenchymal chondrosarcoma	9240
3			Osteosarcoma	9180	9181	9182	9183	9185	9186	9192
2		Lymphoid diseases		9800
3			Malignant lymphoma, NOS	9590
3			Hodgkin lymphoma, classical	9596	9650	9652	9653	9654	9655	9663	9664	9665	9667
3			Hodgkin lymphoma nodular lymphocyte predominance	9651	9659
3			Non-Hodgkin lymphoma, NOS	9591
3			Precursor B/T lymphoblastic leukaemia/lymphoblastic lymphoma (and Burkitt leukaemia/lymphoma)	9687	9727	9811	9812	9813	9814	9815	9816	9817	9818	9819	9820	9835	9837
3			Adult T-cell leukaemia/lymphoma	9827
3			Other T cell lymphomas and NK cell neoplasms	9702	9705	9708	9716	9717	9719	9724	9726	9766/1	9831	9948
3			Anaplastic large cell lymphoma	9714	9715	9718	9718/1	9737
3			Diffuse large B-cell lymphoma	9675	9678	9679	9680	9684	9738
3			Mantle cell lymphoma	9673
3			Follicular lymphoma	9597	9690	9691	9695	9698
3			Other non-Hodgkin mature B-cell lymphoma	9671	9688	9689	9699	9712	9735	9761	9823
3			Plasmacytoma / Multiple Myeloma (and Heavy chain diseases)	9731	9732	9733	9734
2		Acute myeloid leukaemia and related precursor neoplasms
3			Acute myeloid leukaemia	9930
2		Histiocytic and dendritic cell neoplasms
3			Histiocytic and dendritic cell neoplasms	9750	9751	9751/1	9755	9758
1	TUMORS OF PLEURA
2		Mesothelioma of pleura
3			Malignant mesothelioma, NOS	9050	9051
3			Epithelioid mesothelioma	9052
3			Sarcomatoid mesothelioma
3			Biphasic mesothelioma	9053
2		Sarcoma
3			Sarcoma, NOS	8800	8801	8802	8803	8805	8810	8812	8813	8821/1	8830	8840	8895	8921	8930	8931	8933	8935	8964	8990	8990/1	9020	9480
3			Leiomyosarcoma, NOS	8890	8891	8894	8896
3			Dedifferentiated liposarcoma	8857	8858
3			Synovial sarcoma	9040	9041	9042	9043
3			Angiosarcoma	9120	9124	9130	9140
3			Liposarcoma, NOS	8850	8851	8852	8853	8854	8855
3			Rhabdomyosarcoma	8900	8901	8902	8910	8912	8920
3			MPNST	9540	9542	9560	9561
3			Ewing sarcoma	8991	9364	9365	9473
3			Solitary fibrous tumor, malignant	8815	8815/1	9150
3			Myxofibrosarcoma	8811
3			Clear cell sarcoma, NOS	9044
3			Epithelioid hemangioendothelioma, NOS	9133
3			Osteosarcoma	9180	9181	9182	9183	9185	9186	9192
2		Lymphoid diseases		9800
3			Malignant lymphoma, NOS	9590
3			Non-Hodgkin lymphoma, NOS	9591
3			Precursor B/T lymphoblastic leukaemia/lymphoblastic lymphoma (and Burkitt leukaemia/lymphoma)	9687	9820	9835	9837
3			Adult T-cell leukaemia/lymphoma	9827
3			Other T cell lymphomas and NK cell neoplasms	9702	9705	9708	9716	9717	9719	9724	9726	9766/1	9831	9948
3			Anaplastic large cell lymphoma	9714	9715	9718	9718/1	9737
3			Diffuse large B-cell lymphoma	9675	9678	9679	9680	9684	9738
3			Mantle cell lymphoma	9673
3			Follicular lymphoma	9597	9690	9691	9695	9698
3			Other non-Hodgkin mature B-cell lymphoma	9671	9688	9689	9699	9712	9735	9761	9823
3			Plasmacytoma / Multiple Myeloma (and Heavy chain diseases)	9731	9732	9733	9734
2		Histiocytic and dendritic cell neoplasms
3			Histiocytic and dendritic cell neoplasms	9750	9755
1	TUMORS OF BONE
2		Osteogenic sarcoma
3			Conventional osteosarcoma
3			Small cell osteosarcoma	9185
3			Paraosteal osteosarcoma	9192
3			High grade surface osteosarcoma	9194
3			Low grade central osteosarcoma	9186	9187
3			Periosteal osteosarcoma	9193
3			Secondary osteosarcoma	9184
3			Osteosarcoma, NOS	9180	9195
2		Chondrogenic sarcomas
3			Chondrosarcoma (Grade 2,3)	9220
3			Atypical cartilaginous tumor/chondrosarcoma grade 1	9222/1
3			Mesenchymal chondrosarcoma	9240
3			Clear cell chondrosarcoma	9242
3			Dedifferentiated chondrosarcoma	9243
3			Periosteal chondrosarcoma	9221
2		Osteoclastic giant cell-rich tumors
3			Giant cell tumor of bone, malignant	9250
3			Malignant tenosynovial giant cell tumor	9252
2		Epithelial tumors, adamantinoma		9261
2		Intraosseous squamous cell carcinoma of mandible/maxilla （C41.0, C41.1)		8070	9270
2		Sarcoma
3			Sarcoma, NOS	8800	8801	8802	8803	8805	8810	8812	8813	8821/1	8830	8840	8895	8921	8930	8931	8933	8935	8964	8990	8990/1	9020	9480
3			Leiomyosarcoma, NOS	8890	8891	8894	8896
3			Dedifferentiated liposarcoma	8857	8858
3			Synovial sarcoma	9040	9041	9042	9043
3			Angiosarcoma	9120	9124	9130	9140
3			Liposarcoma, NOS	8850	8851	8852	8853	8854	8855
3			Rhabdomyosarcoma	8900	8901	8902	8910	8912	8920
3			Chondrosarcoma, NOS	9220	9230	9231	9242	9243
3			MPNST	9540	9542	9560	9561
3			Ewing sarcoma	8991	9364	9365	9473
3			Chordoma, malignant	9370	9371
3			Solitary fibrous tumor, malignant	8815	8815/1	9150
3			Myxofibrosarcoma	8811
3			Epithelioid sarcoma, NOS	8804
3			Clear cell sarcoma, NOS	9044
3			Epithelioid hemangioendothelioma, NOS	9133
3			Rhabdoid tumor, NOS	8963	9508
3			Alveolar soft part sarcoma	9581
3			Osteosarcoma	9180	9181	9182	9183	9185	9186	9192
3			Malignant giant cell tumor of soft parts	9251	9252
3			Infantile fibrosarcoma	8814
3			Dedifferentiated chordoma	9372
2		Lymphoid diseases		9800
3			Malignant lymphoma, NOS	9590
3			Hodgkin lymphoma, classical	9650	9652	9653	9654	9655	9663	9664	9665	9667
3			Hodgkin lymphoma nodular lymphocyte predominance	9651	9659
3			Non-Hodgkin lymphoma, NOS	9591
3			Precursor B/T lymphoblastic leukaemia/lymphoblastic lymphoma (and Burkitt leukaemia/lymphoma)	9687	9727	9811	9812	9813	9814	9815	9816	9817	9818	9819	9820	9835	9837
3			Adult T-cell leukaemia/lymphoma	9827
3			Other T cell lymphomas and NK cell neoplasms	9702	9705	9708	9716	9717	9719	9724	9726	9766/1	9831	9948
3			Anaplastic large cell lymphoma	9714	9715	9718	9718/1	9737
3			Diffuse large B-cell lymphoma	9675	9678	9679	9680	9684	9738
3			Mantle cell lymphoma	9673
3			Follicular lymphoma	9597	9690	9691	9695	9698
3			Other non-Hodgkin mature B-cell lymphoma	9671	9688	9689	9699	9712	9735	9761	9823
3			Plasmacytoma / Multiple Myeloma (and Heavy chain diseases)	9731	9732	9733	9734
2		Acute myeloid leukaemia and related precursor neoplasms
3			Acute myeloid leukaemia	9930
2		Histiocytic and dendritic cell neoplasms
3			Histiocytic and dendritic cell neoplasms	9750	9751	9751/1	9755
1	BONE MARROW* (*includes Leukaemia)
2		Sarcoma
3			Rhabdomyosarcoma	8900	8901	8902	8910	8912	8920
2		Malignant lymphoma, NOS		9590
2		Lymphoproliferative disease, NOS		9760	9764	9971/1
2		Hodgkin lymphoma, classical		9650
3			Mixed cellularity	9652
3			Nodular sclerosis	9663	9664	9665	9667
2		Hodgkin lymphoma nodular lymphocyte predominance		9651	9659
2		Non-Hodgkin lymphoma, NOS		9591
2		Precursor B/T lymphoblastic leukaemia/lymphoblastic lymphoma (and Burkitt leukaemia/lymphoma)		9820	9835	9837
3			Precursor B/T lymphoblastic leukaemia/lymphoblastic lymphoma	9727	9811	9812	9813	9814	9815	9816	9817	9818	9819
3			Burkitt leukaemia/lymphoma	9687
2		Cutaneous T cell lymphoma (Sezary syn, Mycosis fung)		9700	9701	9709	9709/1
2		Adult T-cell leukaemia/lymphoma		9827
2		Other T cell lymphomas and NK cell neoplasms		9702	9705	9708	9716	9717	9719	9724	9726	9766/1	9831	9948
2		Anaplastic large cell lymphoma		9714	9715	9718	9718/1	9737
2		Diffuse large B-cell lymphoma		9675	9678	9679	9680	9684	9738
2		Mantle cell lymphoma		9673
2		Prolymphocytic leukaemia		9832	9833	9834
2		Follicular lymphoma		9597	9690	9691	9695	9698
2		Other non-Hodgkin mature B-cell lymphoma		9688	9689	9712
3			Small cell lymphocytic lymph/chronic lymphatic leukaemia	9823
3			Lymphoma lymphoplasmacitic/macroglobulinemia Waldestrom	9671	9761
3			Splenic/nodal marginal zone/extra nodal MALT type	9699
3			Plasmablastic lymphoma	9735
2		Hairy cell leukaemia		9940
2		Plasmacytoma / Multiple Myeloma (and Heavy chain diseases)
3			Plasmacytoma / Multiple Myeloma	9731	9732	9733	9734
3			Heavy chain disease	9762
2		Acute leukaemia, NOS		9801	9860
2		Acute leukaemia, mixed phenotype		9805	9806	9807	9808	9809
2		Acute myeloid leukaemia
3			Acute myeloid leukaemia with t(8;21)(q22;q22.1); RUNX1-RUNX1T1	9896
3			Acute promyelocytic leukaemia with PML-RARA	9866
3			Acute myeloid leukaemia with t(9;11)(p21.3;q23.3); KMT2A-MLLT3	9897
3			Acute myeloid leukaemia with t(6;9)(p23;q34.1); DEK-NUP214	9865
3			Acute myeloid leukaemia with inv(3)(q21.3q26.2) or t(3;3)(q21.3;q26.2); GATA2, MECOM	9869
3			Acute myeloid leukaemia (megakaryoblastic) with t(1;22)(p13.3;q13.1); RBM15-MKL1	9911
3			AML NOS (FAB or WHO type)	9861	9871
3			AML with myelodysplasia-related changes	9895
3			Therapy related myelodysplastic syndrome, NOS	9987
3			Therapy-related myeloid neoplasms	9920
3			Acute myeloid leukaemia minimally differentiation	9872
3			Acute myeloid leukaemia without maturation	9873
3			Acute myeloid leukaemia with maturation	9874
3			Acute myelomonocytic leukaemia	9867
3			Acute monocytic leukaemia	9891
3			Acute basophilic leukaemia	9870
3			Acute erythroid leukaemia	9840
3			Acute megakaryoblastic leukaemia	9910
3			Acute panmyelosis with myelofibrosis	9931
3			Myeloid sarcoma	9930
2		Chronic myeloid leukaemia
3			Chronic myelogenous leukaemia BCR/ABL positive	9863	9875
3			Chronic myeloid leukaemia NOS	9876
2		Other myeloproliferative neoplasms		9960
3			Primary myelofibrosis	9961
3			Essential thrombocythemia	9962
3			Polycythemia vera	9950
3			Chronic neutrophilic leukaemia	9963
3			Chronic eosinophilic leukaemia, not otherwise specified	9964
2		Mast cell tumor
3			Malignant mastocytosis	9741
3			Mast cell leukaemia	9742
2		Myelodysplastic syndrome with single lineage dysplasia		9980	9982
2		Myelodysplastic syndrome with ring sideroblasts
3			Myelodysplastic syndrome with multilineage dysplasia	9985	9993
3			Myelodysplastic syndrome with excess blasts	9983	9984
3			Myelodysplastic syndrome with isolated del(5q)	9986
2		Myelodysplastic syndrome, unclassifiable		9989
2		Chronic Myelomonocytic leukaemia
3			Juvenile myelomonocytic leukaemia	9946
3			Chronic myelomonocytic leukaemia NOS	9945
2		Myeloid/lymphoid neoplasms with eosinophilia and gene rearrangement
3			Myeloid/lymphoid neoplasms with PDGFRA rearrangement	9965
3			Myeloid/lymphoid neoplasms with PDGFRB rearrangement	9966
3			Myeloid/lymphoid neoplasms with FGFR1 rearrangement	9967
2		Histiocytic and dendritic cell neoplasms
3			Langerhans cell histiocytosis	9751	9751/1
3			Langerhans cell sarcoma	9756
3			Histiocytic sarcoma	9750	9755
3			Interdigitating dendritic cell sarcoma	9757
3			Follicular dendritic cell sarcoma	9758
2		Myeloid proliferations associated with Down syndrome
3			Myeloid leukaemia associated with Down syndrome	9898
3			Myeloproliferative neoplasm, unclassifiable	9975
1	LYMPH NODE
2		Sarcoma
3			Sarcoma, NOS	8800	8801	8802	8803	8805	8810	8812	8813	8821/1	8830	8840	8895	8921	8930	8931	8933	8935	8964	8990	8990/1	9020	9480
3			Leiomyosarcoma, NOS	8890	8891	8894	8896
3			Angiosarcoma	9120	9124	9130	9140
3			Rhabdomyosarcoma	8900	8901	8902	8910	8912	8920
3			Ewing sarcoma	8991	9364	9365	9473
2		Malignant lymphoma, NOS		9590
2		Lymphoproliferative disease, NOS		9760	9764	9971/1
2		Hodgkin lymphoma, classical		9650
3			Mixed cellularity	9652
3			Lymphocyte-depleted	9653	9654	9655
3			Nodular sclerosis	9663	9664	9665	9667
3			Composite Hodgkin and Non Hodgkin lymphoma	9596
2		Hodgkin lymphoma nodular lymphocyte predominance		9651	9659
2		Non-Hodgkin lymphoma, NOS		9591
2		Precursor B/T lymphoblastic leukaemia/lymphoblastic lymphoma (and Burkitt leukaemia/lymphoma)		9820	9835	9837
3			Precursor B/T lymphoblastic leukaemia/lymphoblastic lymphoma	9727	9811	9812	9813	9814	9815	9816	9817	9818	9819
3			Burkitt leukaemia/lymphoma	9687
2		Cutaneous T cell lymphoma (Sezary syn, Mycosis fung)		9700	9701	9709	9709/1
2		Adult T-cell leukaemia/lymphoma		9827
2		Other T cell lymphomas and NK cell neoplasms		9702	9705	9708	9716	9717	9719	9724	9726	9766/1	9831	9948
2		Anaplastic large cell lymphoma		9714	9715	9718	9718/1	9737
2		Diffuse large B-cell lymphoma		9675	9678	9679	9680	9684	9738
2		Mantle cell lymphoma		9673
2		Follicular lymphoma		9597	9690	9691	9695	9698
2		Other non-Hodgkin mature B-cell lymphoma		9688	9689	9712
3			Small cell lymphocytic lymph/chronic lymphatic leukaemia	9823
3			Lymphoma lymphoplasmacitic/macroglobulinemia Waldestrom	9671	9761
3			Splenic/nodal marginal zone/extra nodal MALT type	9699
3			Plasmablastic lymphoma	9735
2		Plasmacytoma / Multiple Myeloma (and Heavy chain diseases)
3			Plasmacytoma / Multiple Myeloma	9731	9732	9733	9734
2		Acute myeloid leukaemia
3			Myeloid sarcoma	9930
2		Histiocytic and dendritic cell neoplasms
3			Langerhans cell histiocytosis	9751	9751/1
3			Langerhans cell sarcoma	9756
3			Histiocytic sarcoma	9750	9755
3			Interdigitating dendritic cell sarcoma	9757
3			Follicular dendritic cell sarcoma	9758
1	TUMORS OF SKIN AND ADNEXAL
2		Malignant skin melanoma		8720	8722	8723	8728	8730	8745	8746	8772
3			Low-CSD melanoma (superficial spreading melanoma)	8743
3			Nodular melanoma	8721	8771
3			Lentigo maligna melanoma	8742
3			Acral lentiginous melanoma malignant	8744
3			Malignant Spitz tumor (Spitz melanoma)	8770
3			Melanoma arising in blue naevus	8761	8780
2		Basal cell carcinoma
3			Basal cell carcinoma, NOS	8090	8092	8123
3			Basosquamous carcinoma	8083	8094
3			Multifocal superficial basal cell carcinoma	8091
3			Basal cell carcinoma nodular	8097
3			Sclerosing/morphoeic basal cell carcinoma	8093
3			Adenoid basal carcinoma	8098
2		Squamous cell carcinoma
3			Squamous carcinoma	8052	8070	8071	8072	8073	8076	8078	8084
3			Verrucous carcinoma	8051	8054
3			Spindle cell squamous cell carcinoma	8074
3			Acantholytic squamous cell carcinoma	8075
3			Adenosquamous carcinoma	8560
2		Adnexal carcinoma		8982
3			Hidroadenocarcinoma	8402
3			Sebaceous adenocarcinoma	8410
3			Paget's disease extramammary	8542
3			Apocrine adenocarcinoma	8401	8420
3			Mucinous adenocarcinoma	8480	8481
3			Pilomatrix carcinoma	8110
3			Eccrine porocarcinoma	8409	8413
3			Microcystic adnexal adenocarcinoma	8407
3			Sclerosing sweat duct carcinoma
3			Malignant eccrine spiradenoma	8403
3			Cribriform carcinoma, NOS	8201
3			Eccrine papillary adenocarcinoma
3			Adnexal adenocarcinoma, NOS	8140	8255	8260	8310	8390	8400	8440	8490	8502	8570	8572	8573	8574	8940
3			Trichoblastic carcinoma/carcinosarcoma	8100
3			Trichilemmal carcinoma	8102
3			Syringocystadenocarcinoma papilliferum	8406
3			Digital papillary adenocarcinoma	8408
2		Merkel cell carcinoma
3			Merkel cell carcinoma	8247
2		Undifferentiated carcinoma, NOS		8020	8021	8030	8035	9081
2		Carcinosarcoma / Sarcomatoid carcinoma, NOS		8031	8122	8950	8951	8980
2		Neuroendocrine tumor, NOS		8044	8150	8151	8152	8153	8155	8156	8240	8241	8242	8243	8245	8249
2		Neuroendocrine carcinoma, NOS		8013	8041	8042	8043	8246
2		Lymphoepithelioma(-like) carcinoma		8082	8512	8743
2		Germ cell associated tumor		9090
3			Yolk sac tumor	9071
2		Salivary gland type carcinoma		8573
3			Adenoid cystic carcinoma	8200
3			Mucoepidermoid carcinoma	8430
3			Salivary ductal carcinoma	8401	8500	8521	8522	8523
3			Acinic cell adenocarcinoma	8211	8550	8551
3			Epithelial-myoepithelial carcinoma	8562	8983
3			Basal cell adenocarcinoma	8147
2		Sarcoma
3			Sarcoma, NOS	8800	8801	8802	8803	8805	8810	8812	8813	8821/1	8830	8840	8895	8921	8930	8931	8933	8935	8964	8990	8990/1	9020	9480
3			Leiomyosarcoma, NOS	8890	8891	8894	8896
3			Dedifferentiated liposarcoma	8857	8858
3			Synovial sarcoma	9040	9041	9042	9043
3			Angiosarcoma	9120	9124	9130	9140
3			Liposarcoma, NOS	8850	8851	8852	8853	8854	8855
3			Rhabdomyosarcoma	8900	8901	8902	8910	8912	8920
3			MPNST	9540	9542	9560	9561
3			Ewing sarcoma	8991	9364	9365	9473
3			Solitary fibrous tumor, malignant	8815	8815/1	9150
3			Myxofibrosarcoma	8811
3			Epithelioid sarcoma, NOS	8804
3			Desmoplastic small round cell tumor	8806
3			Epithelioid hemangioendothelioma, NOS	9133
3			Glomus tumor, malignant	8710	8711
3			Osteosarcoma	9180	9181	9182	9183	9185	9186	9192
3			Infantile fibrosarcoma	8814
3			Dermatofibrosarcoma protuberans, fibrosarcomatous	8832	8832/1	8833/1
3			Lymphangiosarcoma	9170
3			Granular cell tumor, malignant	9580
2		Lymphoid diseases		9800
3			Malignant lymphoma, NOS	9590
3			Hodgkin lymphoma, classical	9650	9652	9663	9664	9665	9667
3			Hodgkin lymphoma nodular lymphocyte predominance	9651	9659
3			Non-Hodgkin lymphoma, NOS	9591
3			Precursor B/T lymphoblastic leukaemia/lymphoblastic lymphoma (and Burkitt leukaemia/lymphoma)	9687	9727	9811	9812	9813	9814	9815	9816	9817	9818	9819	9820	9835	9837
3			Cutaneous T cell lymphoma (Sezary syn, Mycosis fung)	9700	9701	9709	9709/1
3			Adult T-cell leukaemia/lymphoma	9827
3			Other T cell lymphomas and NK cell neoplasms	9702	9705	9708	9716	9717	9719	9724	9726	9766/1	9831	9948
3			Anaplastic large cell lymphoma	9714	9715	9718	9718/1	9737
3			Diffuse large B-cell lymphoma	9675	9678	9679	9680	9684	9738
3			Mantle cell lymphoma	9673
3			Follicular lymphoma	9597	9690	9691	9695	9698
3			Other non-Hodgkin mature B-cell lymphoma	9671	9688	9689	9699	9712	9735	9761	9823
3			Plasmacytoma / Multiple Myeloma (and Heavy chain diseases)	9731	9732	9733	9734
2		Acute myeloid leukaemia and related precursor neoplasms
3			Acute myeloid leukaemia	9930
2		Histiocytic and dendritic cell neoplasms
3			Histiocytic and dendritic cell neoplasms	9750	9751	9751/1	9755	9756	9757	9758
1	TUMORS OF SOFT TISSUE
2		Neuroblastoma		8960
3			Ganglioneuroblastoma, NOS	8693	9441	9490	9500
2		Paraganglioma, NOS, malignant		8680	8681	8682	8690	8691	8692	8700
2		Sarcoma
3			Sarcoma, NOS	8800	8801	8802	8803	8805	8810	8812	8813	8821/1	8830	8840	8895	8921	8930	8931	8933	8935	8964	8990	8990/1	9020	9480
3			Leiomyosarcoma, NOS	8890	8891	8894	8896
3			Dedifferentiated liposarcoma	8857	8858
3			Synovial sarcoma	9040	9041	9042	9043
3			Angiosarcoma	9120	9124	9130	9140
3			Liposarcoma, NOS	8850	8851	8852	8853	8854	8855
3			Rhabdomyosarcoma	8900	8901	8902	8910	8912	8920
3			Chondrosarcoma, NOS	9220	9230	9231	9242	9243
3			MPNST	9540	9542	9560	9561
3			Ewing sarcoma	8991	9364	9365	9473
3			Chordoma, malignant	9370	9371
3			Solitary fibrous tumor, malignant	8815	8815/1	9150
3			Myxofibrosarcoma	8811
3			Epithelioid sarcoma, NOS	8804
3			Desmoplastic small round cell tumor	8806
3			Clear cell sarcoma, NOS	9044
3			Epithelioid hemangioendothelioma, NOS	9133
3			Glomus tumor, malignant	8710	8711
3			Mesenchymal chondrosarcoma	9240
3			Alveolar soft part sarcoma	9581
3			Myofibroblastic sarcoma	8825	8825/1
3			Osteosarcoma	9180	9181	9182	9183	9185	9186	9192
3			Malignant giant cell tumor of soft parts	9251	9252
3			Infantile fibrosarcoma	8814
3			Dermatofibrosarcoma protuberans, fibrosarcomatous	8832	8832/1	8833/1
3			Lymphangiosarcoma	9170
3			Granular cell tumor, malignant	9580
3			Perineurioma, malignant	9571
2		Lymphoid diseases		9800
3			Malignant lymphoma, NOS	9590
3			Hodgkin lymphoma, classical	9650	9652	9663	9664	9665	9667
3			Hodgkin lymphoma nodular lymphocyte predominance	9651	9659
3			Non-Hodgkin lymphoma, NOS	9591
3			Precursor B/T lymphoblastic leukaemia/lymphoblastic lymphoma (and Burkitt leukaemia/lymphoma)	9687	9727	9811	9812	9813	9814	9815	9816	9817	9818	9819	9820	9835	9837
3			Adult T-cell leukaemia/lymphoma	9827
3			Other T cell lymphomas and NK cell neoplasms	9702	9705	9708	9716	9717	9719	9724	9726	9766/1	9831	9948
3			Anaplastic large cell lymphoma	9714	9715	9718	9718/1	9737
3			Diffuse large B-cell lymphoma	9675	9678	9679	9680	9684	9738
3			Mantle cell lymphoma	9673
3			Follicular lymphoma	9597	9690	9691	9695	9698
3			Other non-Hodgkin mature B-cell lymphoma	9671	9688	9689	9699	9712	9735	9761	9823
3			Plasmacytoma / Multiple Myeloma (and Heavy chain diseases)	9731	9732	9733	9734
2		Acute myeloid leukaemia and related precursor neoplasms
3			Acute myeloid leukaemia	9930
2		Histiocytic and dendritic cell neoplasms
3			Histiocytic and dendritic cell neoplasms	9750	9751	9751/1	9755	9756	9758
1	TUMORS OF RETROPERITONEUM
2		Undifferentiated carcinoma, NOS		8020	8021	8030	8035	9081
2		Carcinosarcoma / Sarcomatoid carcinoma, NOS		8031	8122	8950	8951	8980
2		Neuroendocrine tumor, NOS		8044	8150	8151	8152	8153	8155	8156	8240	8241	8242	8243	8245	8249
2		Neuroendocrine carcinoma, NOS		8013	8041	8042	8043	8246
2		Mucosa and extracutaneous melanoma		8720	8721	8728	8730	8744	8745	8746	8771	8772	8774
2		GIST		8936
2		Germ cell associated tumor		9090
3			Germ cell tumor, NOS	8160	8330	8340	9060	9065	9072	9080/1	9391	9440
3			Immature teratoma	9080	9082	9083
3			Teratoma with somatic-type malignancy	9084
3			Seminoma	9061	9062	9063	9064
3			Embryonal carcinoma	9070
3			Yolk sac tumor	9071
3			Choriocarcinoma(Placentaを除く）	9100	9101
3			Mixed germ cell tumor	9085
2		Neuroblastoma		8960
3			Ganglioneuroblastoma, NOS	8693	9441	9490	9500
2		Paraganglioma, NOS, malignant		8680	8681	8682	8690	8691	8692	8700
2		Sarcoma
3			Sarcoma, NOS	8800	8801	8802	8803	8805	8810	8812	8813	8821/1	8830	8840	8895	8921	8930	8931	8933	8935	8964	8990	8990/1	9020	9480
3			Leiomyosarcoma, NOS	8890	8891	8894	8896
3			Dedifferentiated liposarcoma	8857	8858
3			Synovial sarcoma	9040	9041	9042	9043
3			Angiosarcoma	9120	9124	9130	9140
3			Liposarcoma, NOS	8850	8851	8852	8853	8854	8855
3			Rhabdomyosarcoma	8900	8901	8902	8910	8912	8920
3			Chondrosarcoma, NOS	9220	9230	9231	9242	9243
3			MPNST	9540	9542	9560	9561
3			Ewing sarcoma	8991	9364	9365	9473
3			Chordoma, malignant	9370	9371
3			Solitary fibrous tumor, malignant	8815	8815/1	9150
3			Myxofibrosarcoma	8811
3			Epithelioid sarcoma, NOS	8804
3			Desmoplastic small round cell tumor	8806
3			Mesenchymal chondrosarcoma	9240
3			Alveolar soft part sarcoma	9581
3			Myofibroblastic sarcoma	8825	8825/1
3			Osteosarcoma	9180	9181	9182	9183	9185	9186	9192
3			Malignant giant cell tumor of soft parts	9251	9252
3			Infantile fibrosarcoma	8814
3			Granular cell tumor, malignant	9580
2		Lymphoid diseases		9800
3			Malignant lymphoma, NOS	9590
3			Hodgkin lymphoma, classical	9650	9652	9663	9664	9665	9667
3			Hodgkin lymphoma nodular lymphocyte predominance	9651	9659
3			Non-Hodgkin lymphoma, NOS	9591
3			Precursor B/T lymphoblastic leukaemia/lymphoblastic lymphoma (and Burkitt leukaemia/lymphoma)	9687	9820	9835	9837
3			Other T cell lymphomas and NK cell neoplasms	9702	9705	9708	9716	9717	9719	9724	9726	9766/1	9831	9948
3			Anaplastic large cell lymphoma	9714	9715	9718	9718/1	9737
3			Diffuse large B-cell lymphoma	9675	9678	9679	9680	9684	9738
3			Mantle cell lymphoma	9673
3			Follicular lymphoma	9597	9690	9691	9695	9698
3			Other non-Hodgkin mature B-cell lymphoma	9671	9688	9689	9699	9712	9735	9761	9823
3			Plasmacytoma / Multiple Myeloma (and Heavy chain diseases)	9731	9732	9733	9734
2		Histiocytic and dendritic cell neoplasms
3			Histiocytic and dendritic cell neoplasms	9750	9755	9756	9758
1	TUMORS OF PERITONEUM
2		Adenocarcnoma, NOS		8480
3			Serous carcinoma, NOS	8441
3			Low grade serous carcinoma	8460
3			High grade serous carcinoma	8461
2		Mesothelioma of peritoneum and tunica vaginalis		9050
3			Epithelioid malignant mesothelioma	9052
3			Sarcomatoidmalignant mesothelioma	9051
3			Biphasic malignant mesothelioma	9053
2		Carcinosarcoma / Sarcomatoid carcinoma, NOS		8031	8122	8950	8951	8980
2		GIST		8936
2		Germ cell associated tumor		9090
3			Immature teratoma	9080	9082	9083
3			Yolk sac tumor	9071
3			Choriocarcinoma(Placentaを除く）	9100	9101
2		Sarcoma
3			Sarcoma, NOS	8800	8801	8802	8803	8805	8810	8812	8813	8821/1	8830	8840	8895	8921	8930	8931	8933	8935	8964	8990	8990/1	9020	9480
3			Infantile fibrosarcoma	8814
2		Lymphoid diseases		9800
3			Hodgkin lymphoma nodular lymphocyte predominance	9651	9659
3			Other T cell lymphomas and NK cell neoplasms	9702	9705	9708	9716	9717	9719	9724	9726	9766/1	9831	9948
3			Plasmacytoma / Multiple Myeloma (and Heavy chain diseases)	9731	9732	9733	9734
1	TUMORS OF BREAST
2		Invasive ductal carcinoma of female breast		8046	8140	8141	8147	8221	8254	8263	8272	8310	8323	8341	8380	8440	8453	8460	8470	8474	8500	8501	8503	8514	8521	8522	8523	8530	8573	8574
2		Invasive lobular carcinoma of female breast
3			Invasive lobular carcinoma, NOS	8520
3			Invaisve lobular carcinoma, Mixed type	8255	8524
2		Mammary Paget’s disease of female breast		8540	8541	8542	8543
2		Adenomyoepithelioma with carcinoma of female breast		8983
2		Metaplastic carcinoma of female breast		8033	8035	8070	8071	8074	8075	8076	8090	8094	8560	8570	8571	8572	8575
2		Phyllodes tumor, malignant, of female breast		8935	9020
2		Tumors of male breast
2		Special types of adenocarcinoma of female breast
3			Mucinous carcinoma	8480	8481	8490
3			Tubular adenocarcinoma	8211	8550
3			Medullary carcinoma, NOS	8510	8512	8513
3			Invasive Papillary adenocarcinoma, NOS	8050	8260	8344
3			Cribriform carcinoma	8201
3			Apocrine adenocarcinoma	8401
3			Micropapillary carcinoma	8265	8507
3			Solid papillary carcinoma	8230	8240	8246	8249	8509
3			Encapsulated papillary carcinoma	8343	8504
3			Secretory carcinoma	8502	8508
3			Glycogen-rich clear cell carcinoma	8315
3			Lipid-rich carcinoma	8314
3			Oncocytic carcinoma	8290
2		Undifferentiated carcinoma, NOS		8020	8021	8030	8035	9081
2		Carcinosarcoma / Sarcomatoid carcinoma, NOS		8031	8122	8950	8951	8980
2		Neuroendocrine tumor, NOS		8044	8150	8151	8152	8153	8155	8156	8240	8241	8242	8243	8245	8249
2		Neuroendocrine carcinoma, NOS		8013	8041	8042	8043	8246
2		Lymphoepithelioma(-like) carcinoma		8082	8512	8743
2		Mucosa and extracutaneous melanoma		8720	8721	8728	8730	8744	8745	8746	8771	8772	8774
2		Salivary gland type carcinoma		8573
3			Adenoid cystic carcinoma	8200
3			Mucoepidermoid carcinoma	8430
3			Myoepithelial carcinoma	8982
3			Polymorphous adenocarcinoma	8525
3			Epithelial-myoepithelial carcinoma	8562	8983
3			Sebaceous adenocarcinoma	8410
2		Sarcoma
3			Sarcoma, NOS	8800	8801	8802	8803	8805	8810	8812	8813	8821/1	8830	8840	8895	8921	8930	8931	8933	8935	8964	8990	8990/1	9020	9480
3			Leiomyosarcoma, NOS	8890	8891	8894	8896
3			Angiosarcoma	9120	9124	9130	9140
3			Liposarcoma, NOS	8850	8851	8852	8853	8854	8855
3			Rhabdomyosarcoma	8900	8901	8902	8910	8912	8920
3			MPNST	9540	9542	9560	9561
3			Ewing sarcoma	8991	9364	9365	9473
3			Solitary fibrous tumor, malignant	8815	8815/1	9150
3			Myxofibrosarcoma	8811
3			Osteosarcoma	9180	9181	9182	9183	9185	9186	9192
3			Lymphangiosarcoma	9170
3			Granular cell tumor, malignant	9580
2		Lymphoid diseases		9800
3			Malignant lymphoma, NOS	9590
3			Hodgkin lymphoma, classical	9650
3			Hodgkin lymphoma nodular lymphocyte predominance	9651	9659
3			Non-Hodgkin lymphoma, NOS	9591
3			Precursor B/T lymphoblastic leukaemia/lymphoblastic lymphoma (and Burkitt leukaemia/lymphoma)	9687	9727	9811	9812	9813	9814	9815	9816	9817	9818	9819	9820	9835	9837
3			Other T cell lymphomas and NK cell neoplasms	9702	9705	9708	9716	9717	9719	9724	9726	9766/1	9831	9948
3			Anaplastic large cell lymphoma	9714	9715	9718	9718/1	9737
3			Diffuse large B-cell lymphoma	9675	9678	9679	9680	9684	9738
3			Mantle cell lymphoma	9673
3			Follicular lymphoma	9597	9690	9691	9695	9698
3			Other non-Hodgkin mature B-cell lymphoma	9671	9688	9689	9699	9712	9735	9761	9823
3			Plasmacytoma / Multiple Myeloma (and Heavy chain diseases)	9731	9732	9733	9734
2		Acute myeloid leukaemia and related precursor neoplasms
3			Acute myeloid leukaemia	9930
1	TUMORS OF VULVA AND VAGINA
2		Squamous cell carcinoma		8051	8052	8070	8071	8072	8073	8074	8075	8076	8078	8083	8085	8091	8092	8094	8097	8098
2		Adenocarcinoma		8140	8144	8211	8260	8263	8310	8380	8441	8461	8480	8500	8560	8570	8573	8574
2		Extramammary Paget's disease		8542	8543
2		Undifferentiated carcinoma, NOS		8020	8021	8030	8035	9081
2		Carcinosarcoma / Sarcomatoid carcinoma, NOS		8031	8122	8950	8951	8980
2		Neuroendocrine carcinoma, NOS		8013	8041	8042	8043	8246
2		Lymphoepithelioma(-like) carcinoma		8082	8512	8743
2		Mucosa and extracutaneous melanoma		8720	8721	8728	8730	8744	8745	8746	8771	8772	8774
2		GIST		8936
2		Germ cell associated tumor		9090
3			Yolk sac tumor	9071
3			Choriocarcinoma(Placentaを除く）	9100	9101
2		Salivary gland type carcinoma		8573
3			Adenoid cystic carcinoma	8200
3			Mucoepidermoid carcinoma	8430
3			Myoepithelial carcinoma	8982
2		Sarcoma
3			Sarcoma, NOS	8800	8801	8802	8803	8805	8810	8812	8813	8821/1	8830	8840	8895	8921	8930	8931	8933	8935	8964	8990	8990/1	9020	9480
3			Leiomyosarcoma, NOS	8890	8891	8894	8896
3			Dedifferentiated liposarcoma	8857	8858
3			Synovial sarcoma	9040	9041	9042	9043
3			Angiosarcoma	9120	9124	9130	9140
3			Liposarcoma, NOS	8850	8851	8852	8853	8854	8855
3			Rhabdomyosarcoma	8900	8901	8902	8910	8912	8920
3			Chondrosarcoma, NOS	9220	9230	9231	9242	9243
3			MPNST	9540	9542	9560	9561
3			Ewing sarcoma	8991	9364	9365	9473
3			Solitary fibrous tumor, malignant	8815	8815/1	9150
3			Myxofibrosarcoma	8811
3			Epithelioid sarcoma, NOS	8804
3			Clear cell sarcoma, NOS	9044
3			Glomus tumor, malignant	8710	8711
3			Dermatofibrosarcoma protuberans, fibrosarcomatous	8832	8832/1	8833/1
2		Lymphoid diseases		9800
3			Malignant lymphoma, NOS	9590
3			Non-Hodgkin lymphoma, NOS	9591
3			Cutaneous T cell lymphoma (Sezary syn, Mycosis fung)	9700	9701	9709	9709/1
3			Adult T-cell leukaemia/lymphoma	9827
3			Other T cell lymphomas and NK cell neoplasms	9702	9705	9708	9716	9717	9719	9724	9726	9766/1	9831	9948
3			Diffuse large B-cell lymphoma	9675	9678	9679	9680	9684	9738
3			Follicular lymphoma	9597	9690	9691	9695	9698
3			Other non-Hodgkin mature B-cell lymphoma	9688	9689	9699	9712
2		Acute myeloid leukaemia and related precursor neoplasms
3			Acute myeloid leukaemia	9930
2		Histiocytic and dendritic cell neoplasms
3			Histiocytic and dendritic cell neoplasms	9751	9751/1
1	TUMORS OF CERVIX UTERI
2		Squamous cell carcinoma
3			Squamous carcinoma	8051	8052	8054	8070	8071	8072	8073	8074	8075	8076	8078	8083	8085	8086	8094	8123
2		Adenocarcinoma, usual type
3			Adenocarcinoma, NOS	8140	8144	8210	8211	8255	8257	8260	8262	8263	8380	8382	8384	8440	8480	8481	8490	8500	8570	8574
2		Adenocarcinoma, special type
3			Mesonephric type adenocarcinoma	9110
3			Gastric type adenocarcinoma	8482
3			Clear cell type adenocarcinoma	8310
3			Serous adenocarcinoma	8441	8460	8461
3			Adenosquamous carcinoma	8015	8560
3			Mixed serous and other adenocarcnioma	8323
3			Adenoid basal carcinoma	8098
2		Adenosarcoma		8933
2		Undifferentiated carcinoma, NOS		8020	8021	8030	8035	9081
2		Carcinosarcoma / Sarcomatoid carcinoma, NOS		8031	8122	8950	8951	8980
2		Neuroendocrine tumor, NOS		8044	8150	8151	8152	8153	8155	8156	8240	8241	8242	8243	8245	8249
2		Neuroendocrine carcinoma, NOS		8013	8041	8042	8043	8246
2		Mixed neuroendocrine non-neuroendocrine neoplasm		8045	8154	8244	8574
2		Lymphoepithelioma(-like) carcinoma		8082	8512	8743
2		Mucosa and extracutaneous melanoma		8720	8721	8728	8730	8744	8745	8746	8771	8772	8774
2		Germ cell associated tumor		9090
3			Seminoma	9061	9062	9063	9064
3			Yolk sac tumor	9071
3			Choriocarcinoma(Placentaを除く）	9100	9101
2		Salivary gland type carcinoma		8573
3			Adenoid cystic carcinoma	8200
3			Mucoepidermoid carcinoma	8430
2		Sarcoma
3			Sarcoma, NOS	8800	8801	8802	8803	8805	8810	8812	8813	8821/1	8830	8840	8895	8921	8930	8931	8933	8935	8964	8990	8990/1	9020	9480
3			Leiomyosarcoma, NOS	8890	8891	8894	8896
3			Rhabdomyosarcoma	8900	8901	8902	8910	8912	8920
3			Ewing sarcoma	8991	9364	9365	9473
3			Alveolar soft part sarcoma	9581
3			Osteosarcoma	9180	9181	9182	9183	9185	9186	9192
2		Lymphoid diseases		9800
3			Malignant lymphoma, NOS	9590
3			Non-Hodgkin lymphoma, NOS	9591
3			Precursor B/T lymphoblastic leukaemia/lymphoblastic lymphoma (and Burkitt leukaemia/lymphoma)	9687	9820	9835	9837
3			Diffuse large B-cell lymphoma	9675	9678	9679	9680	9684	9738
3			Follicular lymphoma	9597	9690	9691	9695	9698
3			Other non-Hodgkin mature B-cell lymphoma	9688	9689	9699	9712	9735
2		Acute myeloid leukaemia and related precursor neoplasms
3			Acute myeloid leukaemia	9930
2		Histiocytic and dendritic cell neoplasms
3			Histiocytic and dendritic cell neoplasms	9758
1	TUMORS OF CORPUS UTERI
2		Adenocarcinoma, usual type
3			Adenocarcinoma, NOS	8140	8160	8210	8211	8255	8260	8263	8440	8470	8474	8480	8490	8507	8550	8571	8573	8574	8576
3			Endometrioid adenocarcinoma, NOS	8380	8382	8383
3			Adenosquamous carcinoma	8560	8570
3			Endometrial Mixed carcinoma	8323
2		Clear cell adenocarcinoma, NOS		8310
2		Adenocarcinoma, special type
3			Serous carcinoma	8441	8460	8461
3			Mullerian mixed (Carcinosarcoma) tumor	8934	8950	8951	8980	8981	8990
2		Squamous cell carcinoma		8051	8052	8070	8071	8072	8073	8075	8076	8123
2		Endometrial stromal tumor		8930	8931	8935
2		Adenosarcoma		8933
2		Undifferentiated carcinoma, NOS		8020	8021	8030	8035	9081
2		Neuroendocrine tumor, NOS		8044	8150	8151	8152	8153	8155	8156	8240	8241	8242	8243	8245	8249
2		Neuroendocrine carcinoma, NOS		8013	8041	8042	8043	8246
2		Mixed neuroendocrine non-neuroendocrine neoplasm		8045	8154	8244	8574
2		Lymphoepithelioma(-like) carcinoma		8082	8512	8743
2		Mucosa and extracutaneous melanoma		8720	8721	8728	8730	8744	8745	8746	8771	8772	8774
2		Germ cell associated tumor		9090
3			Seminoma	9061	9062	9063	9064
3			Yolk sac tumor	9071
3			Choriocarcinoma(Placentaを除く）	9100	9101
2		Salivary gland type carcinoma		8573
3			Mucoepidermoid carcinoma	8430
2		Sarcoma
3			Sarcoma, NOS	8800	8801	8802	8803	8805	8810	8812	8813	8821/1	8830	8840	8895	8921	8930	8931	8933	8935	8964	8990	8990/1	9020	9480
3			Leiomyosarcoma, NOS	8890	8891	8894	8896
3			Dedifferentiated liposarcoma	8857	8858
3			Angiosarcoma	9120	9124	9130	9140
3			Liposarcoma, NOS	8850	8851	8852	8853	8854	8855
3			Rhabdomyosarcoma	8900	8901	8902	8910	8912	8920
3			MPNST	9540	9542	9560	9561
3			Ewing sarcoma	8991	9364	9365	9473
3			Myxofibrosarcoma	8811
3			Epithelioid sarcoma, NOS	8804
3			Desmoplastic small round cell tumor	8806
3			Alveolar soft part sarcoma	9581
3			Osteosarcoma	9180	9181	9182	9183	9185	9186	9192
3			Dedifferentiated chordoma	9372
2		Lymphoid diseases		9800
3			Malignant lymphoma, NOS	9590
3			Non-Hodgkin lymphoma, NOS	9591
3			Precursor B/T lymphoblastic leukaemia/lymphoblastic lymphoma (and Burkitt leukaemia/lymphoma)	9687	9820	9835	9837
3			Adult T-cell leukaemia/lymphoma	9827
3			Diffuse large B-cell lymphoma	9675	9678	9679	9680	9684	9738
3			Follicular lymphoma	9597	9690	9691	9695	9698
3			Other non-Hodgkin mature B-cell lymphoma	9688	9689	9699	9712
1	TUMORS OF OVARY, FALLOPIAN TUBE AND UTERINE LIGAMENTS
2		Adenocarcinoma, usual type
3			Adenocarcinoma, NOS	8050	8140	8141	8144	8210	8211	8230	8253	8255	8260	8263	8401	8440	8490	8500	8551	8560	8570	8574	8575	8576	8934	9110
3			Serous adenocarcnioma, NOS	8441	8450	9014
3			High-grade serous carcinoma of the ovary	8461
3			Endometrioid carcinoma	8380	8381	8382	8383
3			Mixed serous and other adenocarcnioma	8323
2		Adenocarcinoma, special type
3			Low-grade serous carcinoma of the ovary	8460
3			Brenner tumor, malignant (Transitional cell carcinoma)	8120	8130	9000
3			Seromucinous carcinoma	8474
3			Mucinous adenocarcinoma of ovary	8257	8470	8480	8481	8482	9015
3			Mesodermal mixed tumor	8940	8951
2		Clear cell carcinoma of ovary		8310	8313
2		Adenosarcoma		8933
2		Sex cord-stromal tumors		8600	8620	8630	8631	8634	8640	8670
2		Ovarian Small cell carcinoma with hypercalcemic type		8041
2		Undifferentiated carcinoma, NOS		8020	8021	8030	8035	9081
2		Carcinosarcoma / Sarcomatoid carcinoma, NOS		8031	8122	8950	8951	8980
2		Neuroendocrine tumor, NOS		8044	8150	8151	8152	8153	8155	8156	8240	8241	8242	8243	8245	8249
2		Neuroendocrine carcinoma, NOS		8013	8041	8042	8043	8246
2		Mixed neuroendocrine non-neuroendocrine neoplasm		8045	8154	8244	8574
2		Lymphoepithelioma(-like) carcinoma		8082	8512	8743
2		Mucosa and extracutaneous melanoma		8720	8721	8728	8730	8744	8745	8746	8771	8772	8774
2		Germ cell associated tumor		9090
3			Germ cell tumor, NOS	8160	8330	8340	9060	9065	9072	9080/1	9391	9440
3			Immature teratoma	9080	9082	9083
3			Teratoma with somatic-type malignancy	9084
3			Seminoma	9061	9062	9063	9064
3			Embryonal carcinoma	9070
3			Yolk sac tumor	9071
3			Choriocarcinoma(Placentaを除く）	9100	9101
3			Mixed germ cell tumor	9085
2		Salivary gland type carcinoma		8573
3			Salivary ductal carcinoma	8401	8500	8521	8522	8523
2		Neuroblastoma		8960
2		Sarcoma
3			Sarcoma, NOS	8800	8801	8802	8803	8805	8810	8812	8813	8821/1	8830	8840	8895	8921	8930	8931	8933	8935	8964	8990	8990/1	9020	9480
3			Leiomyosarcoma, NOS	8890	8891	8894	8896
3			Dedifferentiated liposarcoma	8857	8858
3			Angiosarcoma	9120	9124	9130	9140
3			Liposarcoma, NOS	8850	8851	8852	8853	8854	8855
3			Rhabdomyosarcoma	8900	8901	8902	8910	8912	8920
3			Chondrosarcoma, NOS	9220	9230	9231	9242	9243
3			Ewing sarcoma	8991	9364	9365	9473
3			Myxofibrosarcoma	8811
3			Desmoplastic small round cell tumor	8806
3			Clear cell sarcoma, NOS	9044
3			Rhabdoid tumor, NOS	8963	9508
2		Lymphoid diseases		9800
3			Malignant lymphoma, NOS	9590
3			Non-Hodgkin lymphoma, NOS	9591
3			Precursor B/T lymphoblastic leukaemia/lymphoblastic lymphoma (and Burkitt leukaemia/lymphoma)	9687	9820	9835	9837
3			Cutaneous T cell lymphoma (Sezary syn, Mycosis fung)	9700	9701	9709	9709/1
3			Other T cell lymphomas and NK cell neoplasms	9702	9705	9708	9716	9717	9719	9724	9726	9766/1	9831	9948
3			Diffuse large B-cell lymphoma	9675	9678	9679	9680	9684	9738
3			Follicular lymphoma	9597	9690	9691	9695	9698
3			Other non-Hodgkin mature B-cell lymphoma	9688	9689	9699	9712
2		Acute myeloid leukaemia and related precursor neoplasms
3			Acute myeloid leukaemia	9930
1	TROPHOBLASTIC TUMORS OF PLACENTA
2		Choriocarcinoma of placenta		9100
2		Epithelioid trophoblastic tumor		9105
2		Mixed trophoblastic tumor		9101
1	TUMORS OF PENIS
2		Squamous cell carcinoma
3			Squamous carcinoma	8050	8052	8070	8071	8072	8074	8075	8076	8078	8083	8085	8090	8091	8092	8094	8097	8123
3			Adenosquamous carcinoma	8560
3			Verrocous carcinoma	8051	8054
2		Adenocarcinoma
3			Extramammary Paget's disease	8401	8542	8543
3			Sebaceous adenocarcinoma	8410
3			Adenocarcinoma, NOS	8140	8509
2		Neuroendocrine carcinoma, NOS		8013	8041	8042	8043	8246
2		Lymphoepithelioma(-like) carcinoma		8082	8512	8743
2		Mucosa and extracutaneous melanoma		8720	8721	8728	8730	8744	8745	8746	8771	8772	8774
2		Salivary gland type carcinoma		8573
3			Adenoid cystic carcinoma	8200
3			Mucoepidermoid carcinoma	8430
2		Sarcoma
3			Leiomyosarcoma, NOS	8890	8891	8894	8896
3			Dedifferentiated liposarcoma	8857	8858
3			Angiosarcoma	9120	9124	9130	9140
3			Myxofibrosarcoma	8811
2		Lymphoid diseases		9800
3			Malignant lymphoma, NOS	9590
3			Other T cell lymphomas and NK cell neoplasms	9702	9705	9708	9716	9717	9719	9724	9726	9766/1	9831	9948
3			Anaplastic large cell lymphoma	9714	9715	9718	9718/1	9737
3			Diffuse large B-cell lymphoma	9675	9678	9679	9680	9684	9738
3			Other non-Hodgkin mature B-cell lymphoma	9688	9689	9699	9712
2		Histiocytic and dendritic cell neoplasms
3			Histiocytic and dendritic cell neoplasms	9751	9751/1
1	TUMORS OF PROSTATE
2		Adenocarcinoma
3			Adenocarcinoma, NOS	8050	8140	8141	8143	8201	8210	8211	8230	8255	8260	8261	8263	8310	8323	8380	8440	8450	8550	8551	8552	8570	8574
3			Mucinous adenocarcinoma	8480
3			Signet ring cell carcinoma	8490
2		Prostatic ductal carcinoma		8500	8503
2		Squamous cell carcinoma
3			Squamous carcinoma, NOS	8070	8071	8075	8076
3			Adenosquamous carcinoma	8560
2		Basal cell carcinoma		8090	8123
2		Stromal Sarcoma		8935	9020
2		Undifferentiated carcinoma, NOS		8020	8021	8030	8035	9081
2		Carcinosarcoma / Sarcomatoid carcinoma, NOS		8031	8122	8950	8951	8980
2		Neuroendocrine tumor, NOS		8044	8150	8151	8152	8153	8155	8156	8240	8241	8242	8243	8245	8249
2		Neuroendocrine carcinoma, NOS		8013	8041	8042	8043	8246
2		Mixed neuroendocrine non-neuroendocrine neoplasm		8045	8154	8244	8574
2		Mucosa and extracutaneous melanoma		8720	8721	8728	8730	8744	8745	8746	8771	8772	8774
2		Germ cell associated tumor		9090
3			Seminoma	9061	9062	9063	9064
3			Yolk sac tumor	9071
2		Sarcoma
3			Sarcoma, NOS	8800	8801	8802	8803	8805	8810	8812	8813	8821/1	8830	8840	8895	8921	8930	8931	8933	8935	8964	8990	8990/1	9020	9480
3			Leiomyosarcoma, NOS	8890	8891	8894	8896
3			Synovial sarcoma	9040	9041	9042	9043
3			Angiosarcoma	9120	9124	9130	9140
3			Rhabdomyosarcoma	8900	8901	8902	8910	8912	8920
3			Chondrosarcoma, NOS	9220	9230	9231	9242	9243
3			MPNST	9540	9542	9560	9561
3			Ewing sarcoma	8991	9364	9365	9473
3			Solitary fibrous tumor, malignant	8815	8815/1	9150
3			Desmoplastic small round cell tumor	8806
2		Lymphoid diseases		9800
3			Malignant lymphoma, NOS	9590
3			Hodgkin lymphoma, classical	9650	9652
3			Non-Hodgkin lymphoma, NOS	9591
3			Other T cell lymphomas and NK cell neoplasms	9702	9705	9708	9716	9717	9719	9724	9726	9766/1	9831	9948
3			Diffuse large B-cell lymphoma	9675	9678	9679	9680	9684	9738
3			Mantle cell lymphoma	9673
3			Follicular lymphoma	9597	9690	9691	9695	9698
3			Other non-Hodgkin mature B-cell lymphoma	9688	9689	9699	9712
1	TUMORS OF TESTIS AND OTHER MALE GENITAL ORGANS
2		Paratesticular adenocarcinoma		8140	8211	8260	8310	8380	8450	8480	8542	8960
2		Mesothelioma		9050	9051	9052	9053
2		Sex cord-stromal tumors		8631
3			Leydig cell tumor malignant	8650
3			Sertoli cell carcinoma	8640
2		Undifferentiated carcinoma, NOS		8020	8021	8030	8035	9081
2		Carcinosarcoma / Sarcomatoid carcinoma, NOS		8031	8122	8950	8951	8980
2		Neuroendocrine tumor, NOS		8044	8150	8151	8152	8153	8155	8156	8240	8241	8242	8243	8245	8249
2		Neuroendocrine carcinoma, NOS		8013	8041	8042	8043	8246
2		Germ cell associated tumor		9090
3			Germ cell tumor, NOS	8160	8330	8340	9060	9065	9072	9080/1	9391	9440
3			Immature teratoma	9080	9082	9083
3			Teratoma with somatic-type malignancy	9084
3			Seminoma	9061	9062	9063	9064
3			Embryonal carcinoma	9070
3			Yolk sac tumor	9071
3			Choriocarcinoma(Placentaを除く）	9100	9101
3			Mixed germ cell tumor	9085
2		Salivary gland type carcinoma		8573
3			Mucoepidermoid carcinoma	8430
2		Sarcoma
3			Sarcoma, NOS	8800	8801	8802	8803	8805	8810	8812	8813	8821/1	8830	8840	8895	8921	8930	8931	8933	8935	8964	8990	8990/1	9020	9480
3			Leiomyosarcoma, NOS	8890	8891	8894	8896
3			Dedifferentiated liposarcoma	8857	8858
3			Synovial sarcoma	9040	9041	9042	9043
3			Angiosarcoma	9120	9124	9130	9140
3			Liposarcoma, NOS	8850	8851	8852	8853	8854	8855
3			Rhabdomyosarcoma	8900	8901	8902	8910	8912	8920
3			Myxofibrosarcoma	8811
3			Epithelioid sarcoma, NOS	8804
2		Lymphoid diseases		9800
3			Malignant lymphoma, NOS	9590
3			Non-Hodgkin lymphoma, NOS	9591
3			Precursor B/T lymphoblastic leukaemia/lymphoblastic lymphoma (and Burkitt leukaemia/lymphoma)	9687	9820	9835	9837
3			Other T cell lymphomas and NK cell neoplasms	9702	9705	9708	9716	9717	9719	9724	9726	9766/1	9831	9948
3			Anaplastic large cell lymphoma	9714	9715	9718	9718/1	9737
3			Diffuse large B-cell lymphoma	9675	9678	9679	9680	9684	9738
3			Follicular lymphoma	9597	9690	9691	9695	9698
3			Other non-Hodgkin mature B-cell lymphoma	9671	9688	9689	9699	9712	9735	9761	9823
3			Plasmacytoma / Multiple Myeloma (and Heavy chain diseases)	9731	9732	9733	9734
2		Acute myeloid leukaemia and related precursor neoplasms
3			Acute myeloid leukaemia	9930
1	TUMORS OF KIDNEY
2		Renal cell carcinoma, usual type
3			Adenocarcinoma, NOS	8140	8210	8211	8255	8470	8570
3			Renal cell carcinoma, NOS	8312	8316	8323	8323/1
3			Clear cell adenocarcinoma, NOS	8310	8320
2		Renal cell carcinoma, special type
3			Papillary adenocarcinoma, NOS	8050	8260	8342
3			Renal cell carcinoma chromophobe type	8270	8290	8317
3			Renal cell carcinoma sarcomatoid type	8318
3			Renal medullary carcinoma	8510
2		Collecting duct carcinoma		8319
2		Carcinoma associated with neuroblastoma
2		Mucinous tubular and spindle cell carcinoma		8480
2		Molecular-defined renal cell carcinoma		8311
3			Hereditary leiomyomatosis and renal cell carcinoma (HLRenal cell carcinoma) syndrome-associated renal cell carcinoma
3			Xp11 translocation carcinoma
2		Squamous cell carcinoma, NOS
3			Squamous cell carcinoma, NOS	8070	8075	8084
2		Nephroblastoma		8959	8960
2		Rhabdoid tumor, NOS		8963
2		Undifferentiated carcinoma, NOS		8020	8021	8030	8035	9081
2		Carcinosarcoma / Sarcomatoid carcinoma, NOS		8031	8122	8950	8951	8980
2		Neuroendocrine tumor, NOS		8044	8150	8151	8152	8153	8155	8156	8240	8241	8242	8243	8245	8249
2		Neuroendocrine carcinoma, NOS		8013	8041	8042	8043	8246
2		Mucosa and extracutaneous melanoma		8720	8721	8728	8730	8744	8745	8746	8771	8772	8774
2		Germ cell associated tumor		9090
3			Germ cell tumor, NOS	8160	8330	8340	9060	9065	9072	9080/1	9391	9440
2		Salivary gland type carcinoma		8573
3			Myoepithelial carcinoma	8982
2		Neuroblastoma		8960
3			Ganglioneuroblastoma, NOS	8693	9441	9490	9500
2		Sarcoma
3			Sarcoma, NOS	8800	8801	8802	8803	8805	8810	8812	8813	8821/1	8830	8840	8895	8921	8930	8931	8933	8935	8964	8990	8990/1	9020	9480
3			Leiomyosarcoma, NOS	8890	8891	8894	8896
3			Dedifferentiated liposarcoma	8857	8858
3			Synovial sarcoma	9040	9041	9042	9043
3			Angiosarcoma	9120	9124	9130	9140
3			Liposarcoma, NOS	8850	8851	8852	8853	8854	8855
3			Rhabdomyosarcoma	8900	8901	8902	8910	8912	8920
3			Ewing sarcoma	8991	9364	9365	9473
3			Solitary fibrous tumor, malignant	8815	8815/1	9150
3			Myxofibrosarcoma	8811
3			Epithelioid sarcoma, NOS	8804
3			Desmoplastic small round cell tumor	8806
3			Epithelioid hemangioendothelioma, NOS	9133
3			Osteosarcoma	9180	9181	9182	9183	9185	9186	9192
2		Lymphoid diseases		9800
3			Malignant lymphoma, NOS	9590
3			Non-Hodgkin lymphoma, NOS	9591
3			Precursor B/T lymphoblastic leukaemia/lymphoblastic lymphoma (and Burkitt leukaemia/lymphoma)	9687	9727	9811	9812	9813	9814	9815	9816	9817	9818	9819	9820	9835	9837
3			Other T cell lymphomas and NK cell neoplasms	9702	9705	9708	9716	9717	9719	9724	9726	9766/1	9831	9948
3			Diffuse large B-cell lymphoma	9675	9678	9679	9680	9684	9738
3			Mantle cell lymphoma	9673
3			Follicular lymphoma	9597	9690	9691	9695	9698
3			Other non-Hodgkin mature B-cell lymphoma	9671	9688	9689	9699	9712	9761	9823
3			Plasmacytoma / Multiple Myeloma (and Heavy chain diseases)	9731	9732	9733	9734
1	TUMORS OF RENAL PELVIS AND URETER
2		Urothelial carcinoma
3			Urothelial carcinoma, NOS	8050	8120	8122	8130	8260	8310
3			Urothelial carcinoma, micropapillary	8131
2		Squamous cell carcinoma
3			Squamous cell carcinoma, NOS	8052	8070	8071	8072	8074	8075	8083
3			Verrucous carcinoma	8051
[truncated: 402 more rows]
