# Supplementary material for: Proposal for a New Classification of Rare Cancers Adopting Updated Histological Tumor Types
Source: Pathol Int. 2025 May 16;75(6):291–309. doi: 10.1111/pin.70021 (PMC12184288; doi:10.1111/pin.70021)
Supplement: Supplementary file 2 — Supple tableS1B. [file PIN-75-291-s001.xlsx]

## Sheet: B_topographic code list
Supplementary Table S1. The NCRC. B: topographic code list
Site (Tier1)	Topographic code
ORAL CAVITY AND LIP	C00.0~C00.9, C02.0~C02.3, C02.8~C05.0, C06.0~C06.9
OROPHARYNX	C01.9, C02.4, C05.1~C05.2, C09.0~C10.0, C10.2~C10.3, C10.8~C10.9
MAJOR SALIVARY GLANDS	C07.9~C08.9
LARYNX	C10.1, C32.0~C32.9
NASOPHARYNX	C11.0~C11.9
HYPOPHARYNX	C12.9~C13.9
ESOPHAGUS	C15.0~C15.9
STOMACH	C16.0~C16.9
SMALL INTESTINE	C17.0~C17.9
COLON	C18.0, C18.2~C19.9
APPENDIX	C18.1
RECTUM	C20.9
ANUS AND ANAL CANAL	C21.0~C21.8
LIVER AND INTRAHEPATIC BILE TRACT	C22.0~C22.1
GALLBLADDER AND EXTRAHEPATIC BILIARY TRACT	C23.9~C24.9
PANCREAS	C25.0~C25.9
NASAL CAVITY AND SINUSES	C30.0, C31.0~C31.9
MIDDLE EAR	C30.1
TRACHEA	C33.9
LUNG	C34.0~C34.9
THYMUS	C37.9
HEART AND PERICARDIUM	C38.0
MEDIASTINUM	C38.1~C38.3
PLEURA	C38.4
BONE	C40.0~C41.9
BONE MARROW* (*includes Leukaemia)	C42.0~C42.1, C42.3~C42.4
LYMPH NODE	C42.2, C77.0~C77.9
SKIN AND ADNEXAL	C44.0~C44.9, C63.2
SOFT TISSUE	C47.0~C47.9, C49.0~C49.9, C75.4~C75.5
RETROPERITONEUM	C48.0
PERITONEUM	C48.1~C48.8
BREAST	C50.0~C50.9
VULVA AND VAGINA	C51.0~C52.9
CERVIX UTERI	C53.0~C54.0
CORPUS UTERI	C54.1~C54.9
OVARY, FALLOPIAN TUBE AND UTERINE LIGAMENTS	C56.0~C57.4
PLACENTA	C58.9
PENIS	C60.0~C60.9
PROSTATE GLAND	C61.9
TESTIS AND OTHER MALE GENITAL ORGANS	C62.0~C63.1
KIDNEY	C64.9
RENAL PELVIS AND URETER	C65.9, C66.9
URINARY BLADDER	C67.0~C67.6, C67.8~C67.9
URACHAL REMNANT	C67.7
URETHRA	C68.0
EYE AND ADNEXA	C69.0~C69.9
CENTRAL NERVOUS SYSTEM	C70.0~C72.9
THYROID GLAND	C73.9
ADRENAL GLANDS	C74.0~C74.9
PARATHYROID GLANDS	C75.0
PITUITARY GLAND	C75.1
PINEAL GLAND	C75.3
