# Supplementary material for: Proposal for a New Classification of Rare Cancers Adopting Updated Histological Tumor Types
Source: Pathol Int. 2025 May 16;75(6):291–309. doi: 10.1111/pin.70021 (PMC12184288; doi:10.1111/pin.70021)
Supplement: Supplementary file 3 — Supplementary Table S2. List of differences between the NCRC and RARECARENet list. [file PIN-75-291-s002.xlsx]

## Sheet: Supple TableS2
Supplementary Table S2. List of differences between the NCRC and RARECARENet list
local code	ICD-O-3.2	ICD-O-3.1		NCRC			RARECARE
			Histology	Tier1	Tier2	Rare	Tier1	Tier2	Common/Rare
C021	80203	80203	Carcinoma, undifferentiated, NOS	ORAL CAVITY AND LIP	Undifferentiated carcinoma, NOS	Tier2Rare	EPITHELIAL TUMOURS OF ORAL CAVITY AND LIP	Squamous cell carcinoma with variants of oral cavity	Common
C029	80203	80203	Carcinoma, undifferentiated, NOS	ORAL CAVITY AND LIP	Undifferentiated carcinoma, NOS	Tier2Rare	EPITHELIAL TUMOURS OF ORAL CAVITY AND LIP	Squamous cell carcinoma with variants of oral cavity	Common
C030	80203	80203	Carcinoma, undifferentiated, NOS	ORAL CAVITY AND LIP	Undifferentiated carcinoma, NOS	Tier2Rare	EPITHELIAL TUMOURS OF ORAL CAVITY AND LIP	Squamous cell carcinoma with variants of oral cavity	Common
C031	80203	80203	Carcinoma, undifferentiated, NOS	ORAL CAVITY AND LIP	Undifferentiated carcinoma, NOS	Tier2Rare	EPITHELIAL TUMOURS OF ORAL CAVITY AND LIP	Squamous cell carcinoma with variants of oral cavity	Common
C039	80203	80203	Carcinoma, undifferentiated, NOS	ORAL CAVITY AND LIP	Undifferentiated carcinoma, NOS	Tier2Rare	EPITHELIAL TUMOURS OF ORAL CAVITY AND LIP	Squamous cell carcinoma with variants of oral cavity	Common
C041	80203	80203	Carcinoma, undifferentiated, NOS	ORAL CAVITY AND LIP	Undifferentiated carcinoma, NOS	Tier2Rare	EPITHELIAL TUMOURS OF ORAL CAVITY AND LIP	Squamous cell carcinoma with variants of oral cavity	Common
C049	80203	80203	Carcinoma, undifferentiated, NOS	ORAL CAVITY AND LIP	Undifferentiated carcinoma, NOS	Tier2Rare	EPITHELIAL TUMOURS OF ORAL CAVITY AND LIP	Squamous cell carcinoma with variants of oral cavity	Common
C060	80203	80203	Carcinoma, undifferentiated, NOS	ORAL CAVITY AND LIP	Undifferentiated carcinoma, NOS	Tier2Rare	EPITHELIAL TUMOURS OF ORAL CAVITY AND LIP	Squamous cell carcinoma with variants of oral cavity	Common
C069	80203	80203	Carcinoma, undifferentiated, NOS	ORAL CAVITY AND LIP	Undifferentiated carcinoma, NOS	Tier2Rare	EPITHELIAL TUMOURS OF ORAL CAVITY AND LIP	Squamous cell carcinoma with variants of oral cavity	Common
C031	80213	80213	Carcinoma, anaplastic, NOS	ORAL CAVITY AND LIP	Undifferentiated carcinoma, NOS	Tier2Rare	EPITHELIAL TUMOURS OF ORAL CAVITY AND LIP	Squamous cell carcinoma with variants of oral cavity	Common
C021	89803	89803	Carcinosarcoma, NOS	ORAL CAVITY AND LIP	Carcinosarcoma / Sarcomatoid carcinoma, NOS	Tier2Rare	EPITHELIAL TUMOURS OF ORAL CAVITY AND LIP	Squamous cell carcinoma with variants of oral cavity	Common
C030	89803	89803	Carcinosarcoma, NOS	ORAL CAVITY AND LIP	Carcinosarcoma / Sarcomatoid carcinoma, NOS	Tier2Rare	EPITHELIAL TUMOURS OF ORAL CAVITY AND LIP	Squamous cell carcinoma with variants of oral cavity	Common
C031	89803	89803	Carcinosarcoma, NOS	ORAL CAVITY AND LIP	Carcinosarcoma / Sarcomatoid carcinoma, NOS	Tier2Rare	EPITHELIAL TUMOURS OF ORAL CAVITY AND LIP	Squamous cell carcinoma with variants of oral cavity	Common
C039	89803	89803	Carcinosarcoma, NOS	ORAL CAVITY AND LIP	Carcinosarcoma / Sarcomatoid carcinoma, NOS	Tier2Rare	EPITHELIAL TUMOURS OF ORAL CAVITY AND LIP	Squamous cell carcinoma with variants of oral cavity	Common
C049	89803	89803	Carcinosarcoma, NOS	ORAL CAVITY AND LIP	Carcinosarcoma / Sarcomatoid carcinoma, NOS	Tier2Rare	EPITHELIAL TUMOURS OF ORAL CAVITY AND LIP	Squamous cell carcinoma with variants of oral cavity	Common
C060	89803	89803	Carcinosarcoma, NOS	ORAL CAVITY AND LIP	Carcinosarcoma / Sarcomatoid carcinoma, NOS	Tier2Rare	EPITHELIAL TUMOURS OF ORAL CAVITY AND LIP	Squamous cell carcinoma with variants of oral cavity	Common
C021	80823	80823	Lymphoepithelial carcinoma	ORAL CAVITY AND LIP	Lymphoepithelioma(-like) carcinoma	Tier2Rare	EPITHELIAL TUMOURS OF ORAL CAVITY AND LIP	Squamous cell carcinoma with variants of oral cavity	Common
C031	80823	80823	Lymphoepithelial carcinoma	ORAL CAVITY AND LIP	Lymphoepithelioma(-like) carcinoma	Tier2Rare	EPITHELIAL TUMOURS OF ORAL CAVITY AND LIP	Squamous cell carcinoma with variants of oral cavity	Common
C039	80823	80823	Lymphoepithelial carcinoma	ORAL CAVITY AND LIP	Lymphoepithelioma(-like) carcinoma	Tier2Rare	EPITHELIAL TUMOURS OF ORAL CAVITY AND LIP	Squamous cell carcinoma with variants of oral cavity	Common
C040	80823	80823	Lymphoepithelial carcinoma	ORAL CAVITY AND LIP	Lymphoepithelioma(-like) carcinoma	Tier2Rare	EPITHELIAL TUMOURS OF ORAL CAVITY AND LIP	Squamous cell carcinoma with variants of oral cavity	Common
C049	80823	80823	Lymphoepithelial carcinoma	ORAL CAVITY AND LIP	Lymphoepithelioma(-like) carcinoma	Tier2Rare	EPITHELIAL TUMOURS OF ORAL CAVITY AND LIP	Squamous cell carcinoma with variants of oral cavity	Common
C060	80823	80823	Lymphoepithelial carcinoma	ORAL CAVITY AND LIP	Lymphoepithelioma(-like) carcinoma	Tier2Rare	EPITHELIAL TUMOURS OF ORAL CAVITY AND LIP	Squamous cell carcinoma with variants of oral cavity	Common
C062	80823	80823	Lymphoepithelial carcinoma	ORAL CAVITY AND LIP	Lymphoepithelioma(-like) carcinoma	Tier2Rare	EPITHELIAL TUMOURS OF ORAL CAVITY AND LIP	Squamous cell carcinoma with variants of oral cavity	Common
C001	80523	80523	Papillary squamous cell carcinoma	ORAL CAVITY AND LIP	Squamous cell carcinoma	Common	EPITHELIAL TUMOURS OF ORAL CAVITY AND LIP	Squamous cell carcinoma with variants of lip	Tier2Rare
C003	80523	80523	Papillary squamous cell carcinoma	ORAL CAVITY AND LIP	Squamous cell carcinoma	Common	EPITHELIAL TUMOURS OF ORAL CAVITY AND LIP	Squamous cell carcinoma with variants of lip	Tier2Rare
C004	80523	80523	Papillary squamous cell carcinoma	ORAL CAVITY AND LIP	Squamous cell carcinoma	Common	EPITHELIAL TUMOURS OF ORAL CAVITY AND LIP	Squamous cell carcinoma with variants of lip	Tier2Rare
C000	80703	80703	Squamous cell carcinoma, NOS	ORAL CAVITY AND LIP	Squamous cell carcinoma	Common	EPITHELIAL TUMOURS OF ORAL CAVITY AND LIP	Squamous cell carcinoma with variants of lip	Tier2Rare
C001	80703	80703	Squamous cell carcinoma, NOS	ORAL CAVITY AND LIP	Squamous cell carcinoma	Common	EPITHELIAL TUMOURS OF ORAL CAVITY AND LIP	Squamous cell carcinoma with variants of lip	Tier2Rare
C002	80703	80703	Squamous cell carcinoma, NOS	ORAL CAVITY AND LIP	Squamous cell carcinoma	Common	EPITHELIAL TUMOURS OF ORAL CAVITY AND LIP	Squamous cell carcinoma with variants of lip	Tier2Rare
C003	80703	80703	Squamous cell carcinoma, NOS	ORAL CAVITY AND LIP	Squamous cell carcinoma	Common	EPITHELIAL TUMOURS OF ORAL CAVITY AND LIP	Squamous cell carcinoma with variants of lip	Tier2Rare
C004	80703	80703	Squamous cell carcinoma, NOS	ORAL CAVITY AND LIP	Squamous cell carcinoma	Common	EPITHELIAL TUMOURS OF ORAL CAVITY AND LIP	Squamous cell carcinoma with variants of lip	Tier2Rare
C005	80703	80703	Squamous cell carcinoma, NOS	ORAL CAVITY AND LIP	Squamous cell carcinoma	Common	EPITHELIAL TUMOURS OF ORAL CAVITY AND LIP	Squamous cell carcinoma with variants of lip	Tier2Rare
C006	80703	80703	Squamous cell carcinoma, NOS	ORAL CAVITY AND LIP	Squamous cell carcinoma	Common	EPITHELIAL TUMOURS OF ORAL CAVITY AND LIP	Squamous cell carcinoma with variants of lip	Tier2Rare
C009	80703	80703	Squamous cell carcinoma, NOS	ORAL CAVITY AND LIP	Squamous cell carcinoma	Common	EPITHELIAL TUMOURS OF ORAL CAVITY AND LIP	Squamous cell carcinoma with variants of lip	Tier2Rare
C000	80713	80713	Squamous cell carcinoma, keratinizing, NOS	ORAL CAVITY AND LIP	Squamous cell carcinoma	Common	EPITHELIAL TUMOURS OF ORAL CAVITY AND LIP	Squamous cell carcinoma with variants of lip	Tier2Rare
C001	80713	80713	Squamous cell carcinoma, keratinizing, NOS	ORAL CAVITY AND LIP	Squamous cell carcinoma	Common	EPITHELIAL TUMOURS OF ORAL CAVITY AND LIP	Squamous cell carcinoma with variants of lip	Tier2Rare
C003	80713	80713	Squamous cell carcinoma, keratinizing, NOS	ORAL CAVITY AND LIP	Squamous cell carcinoma	Common	EPITHELIAL TUMOURS OF ORAL CAVITY AND LIP	Squamous cell carcinoma with variants of lip	Tier2Rare
C004	80713	80713	Squamous cell carcinoma, keratinizing, NOS	ORAL CAVITY AND LIP	Squamous cell carcinoma	Common	EPITHELIAL TUMOURS OF ORAL CAVITY AND LIP	Squamous cell carcinoma with variants of lip	Tier2Rare
C005	80713	80713	Squamous cell carcinoma, keratinizing, NOS	ORAL CAVITY AND LIP	Squamous cell carcinoma	Common	EPITHELIAL TUMOURS OF ORAL CAVITY AND LIP	Squamous cell carcinoma with variants of lip	Tier2Rare
C008	80713	80713	Squamous cell carcinoma, keratinizing, NOS	ORAL CAVITY AND LIP	Squamous cell carcinoma	Common	EPITHELIAL TUMOURS OF ORAL CAVITY AND LIP	Squamous cell carcinoma with variants of lip	Tier2Rare
C009	80713	80713	Squamous cell carcinoma, keratinizing, NOS	ORAL CAVITY AND LIP	Squamous cell carcinoma	Common	EPITHELIAL TUMOURS OF ORAL CAVITY AND LIP	Squamous cell carcinoma with variants of lip	Tier2Rare
C009	80723	80723	Squamous cell carcinoma, large cell, nonkeratinizing, NOS	ORAL CAVITY AND LIP	Squamous cell carcinoma	Common	EPITHELIAL TUMOURS OF ORAL CAVITY AND LIP	Squamous cell carcinoma with variants of lip	Tier2Rare
C001	80763	80763	Squamous cell carcinoma, microinvasive	ORAL CAVITY AND LIP	Squamous cell carcinoma	Common	EPITHELIAL TUMOURS OF ORAL CAVITY AND LIP	Squamous cell carcinoma with variants of lip	Tier2Rare
C004	80763	80763	Squamous cell carcinoma, microinvasive	ORAL CAVITY AND LIP	Squamous cell carcinoma	Common	EPITHELIAL TUMOURS OF ORAL CAVITY AND LIP	Squamous cell carcinoma with variants of lip	Tier2Rare
C001	80783	80783	Squamous cell carcinoma with horn formation	ORAL CAVITY AND LIP	Squamous cell carcinoma	Common	EPITHELIAL TUMOURS OF ORAL CAVITY AND LIP	Squamous cell carcinoma with variants of lip	Tier2Rare
C000	80833	80833	Basaloid squamous cell carcinoma	ORAL CAVITY AND LIP	Squamous cell carcinoma	Common	EPITHELIAL TUMOURS OF ORAL CAVITY AND LIP	Squamous cell carcinoma with variants of lip	Tier2Rare
C003	80833	80833	Basaloid squamous cell carcinoma	ORAL CAVITY AND LIP	Squamous cell carcinoma	Common	EPITHELIAL TUMOURS OF ORAL CAVITY AND LIP	Squamous cell carcinoma with variants of lip	Tier2Rare
C000	80903	80903	Basal cell carcinoma, NOS	ORAL CAVITY AND LIP	Squamous cell carcinoma	Common	EPITHELIAL TUMOURS OF ORAL CAVITY AND LIP	Squamous cell carcinoma with variants of lip	Tier2Rare
C001	80903	80903	Basal cell carcinoma, NOS	ORAL CAVITY AND LIP	Squamous cell carcinoma	Common	EPITHELIAL TUMOURS OF ORAL CAVITY AND LIP	Squamous cell carcinoma with variants of lip	Tier2Rare
C002	80903	80903	Basal cell carcinoma, NOS	ORAL CAVITY AND LIP	Squamous cell carcinoma	Common	EPITHELIAL TUMOURS OF ORAL CAVITY AND LIP	Squamous cell carcinoma with variants of lip	Tier2Rare
C003	80903	80903	Basal cell carcinoma, NOS	ORAL CAVITY AND LIP	Squamous cell carcinoma	Common	EPITHELIAL TUMOURS OF ORAL CAVITY AND LIP	Squamous cell carcinoma with variants of lip	Tier2Rare
C009	80903	80903	Basal cell carcinoma, NOS	ORAL CAVITY AND LIP	Squamous cell carcinoma	Common	EPITHELIAL TUMOURS OF ORAL CAVITY AND LIP	Squamous cell carcinoma with variants of lip	Tier2Rare
C006	80923	80923	Infiltrating basal cell carcinoma, NOS	ORAL CAVITY AND LIP	Squamous cell carcinoma	Common	EPITHELIAL TUMOURS OF ORAL CAVITY AND LIP	Squamous cell carcinoma with variants of lip	Tier2Rare
C000	80943	80943	Basosquamous carcinoma	ORAL CAVITY AND LIP	Squamous cell carcinoma	Common	EPITHELIAL TUMOURS OF ORAL CAVITY AND LIP	Squamous cell carcinoma with variants of lip	Tier2Rare
C000	80973	80973	Basal cell carcinoma, nodular	ORAL CAVITY AND LIP	Squamous cell carcinoma	Common	EPITHELIAL TUMOURS OF ORAL CAVITY AND LIP	Squamous cell carcinoma with variants of lip	Tier2Rare
C028	80703	80703	Squamous cell carcinoma, NOS	ORAL CAVITY AND LIP	Squamous cell carcinoma	Common	EPITHELIAL TUMOURS OF OROPHARYNX	Squamous cell carcinoma with variants of oropharynx	Tier1Rare
C028	80713	80713	Squamous cell carcinoma, keratinizing, NOS	ORAL CAVITY AND LIP	Squamous cell carcinoma	Common	EPITHELIAL TUMOURS OF OROPHARYNX	Squamous cell carcinoma with variants of oropharynx	Tier1Rare
C000	80513	80513	Verrucous carcinoma, NOS	ORAL CAVITY AND LIP	Squamous cell carcinoma	Common	EPITHELIAL TUMOURS OF ORAL CAVITY AND LIP	Squamous cell carcinoma with variants of lip	Tier2Rare
C001	80513	80513	Verrucous carcinoma, NOS	ORAL CAVITY AND LIP	Squamous cell carcinoma	Common	EPITHELIAL TUMOURS OF ORAL CAVITY AND LIP	Squamous cell carcinoma with variants of lip	Tier2Rare
C003	80513	80513	Verrucous carcinoma, NOS	ORAL CAVITY AND LIP	Squamous cell carcinoma	Common	EPITHELIAL TUMOURS OF ORAL CAVITY AND LIP	Squamous cell carcinoma with variants of lip	Tier2Rare
C004	80513	80513	Verrucous carcinoma, NOS	ORAL CAVITY AND LIP	Squamous cell carcinoma	Common	EPITHELIAL TUMOURS OF ORAL CAVITY AND LIP	Squamous cell carcinoma with variants of lip	Tier2Rare
C006	80513	80513	Verrucous carcinoma, NOS	ORAL CAVITY AND LIP	Squamous cell carcinoma	Common	EPITHELIAL TUMOURS OF ORAL CAVITY AND LIP	Squamous cell carcinoma with variants of lip	Tier2Rare
C009	80513	80513	Verrucous carcinoma, NOS	ORAL CAVITY AND LIP	Squamous cell carcinoma	Common	EPITHELIAL TUMOURS OF ORAL CAVITY AND LIP	Squamous cell carcinoma with variants of lip	Tier2Rare
C031	80503	80503	Papillary carcinoma, NOS	ORAL CAVITY AND LIP	Adenocarcinoma	Tier2Rare	EPITHELIAL TUMOURS OF ORAL CAVITY AND LIP	Squamous cell carcinoma with variants of oral cavity	Common
C150	89803	89803	Carcinosarcoma, NOS	OESOPHAGUS	Carcinosarcoma / Sarcomatoid carcinoma, NOS	Tier2Rare	EPITHELIAL TUMOURS OF OESOPHAGUS	Squamous cell carcinoma with variants of oesophagus	Common
C151	89803	89803	Carcinosarcoma, NOS	OESOPHAGUS	Carcinosarcoma / Sarcomatoid carcinoma, NOS	Tier2Rare	EPITHELIAL TUMOURS OF OESOPHAGUS	Squamous cell carcinoma with variants of oesophagus	Common
C152	89803	89803	Carcinosarcoma, NOS	OESOPHAGUS	Carcinosarcoma / Sarcomatoid carcinoma, NOS	Tier2Rare	EPITHELIAL TUMOURS OF OESOPHAGUS	Squamous cell carcinoma with variants of oesophagus	Common
C155	89803	89803	Carcinosarcoma, NOS	OESOPHAGUS	Carcinosarcoma / Sarcomatoid carcinoma, NOS	Tier2Rare	EPITHELIAL TUMOURS OF OESOPHAGUS	Squamous cell carcinoma with variants of oesophagus	Common
C159	89803	89803	Carcinosarcoma, NOS	OESOPHAGUS	Carcinosarcoma / Sarcomatoid carcinoma, NOS	Tier2Rare	EPITHELIAL TUMOURS OF OESOPHAGUS	Squamous cell carcinoma with variants of oesophagus	Common
C151	80823	80823	Lymphoepithelial carcinoma	OESOPHAGUS	Lymphoepithelioma(-like) carcinoma	Tier2Rare	EPITHELIAL TUMOURS OF OESOPHAGUS	Squamous cell carcinoma with variants of oesophagus	Common
C160	85123	85123	Medullary carcinoma with lymphoid stroma	STOMACH	Lymphoepithelioma(-like) carcinoma	Tier2Rare	EPITHELIAL TUMOURS OF STOMACH	Adenocarcinoma with variants of stomach	Common
C161	85123	85123	Medullary carcinoma with lymphoid stroma	STOMACH	Lymphoepithelioma(-like) carcinoma	Tier2Rare	EPITHELIAL TUMOURS OF STOMACH	Adenocarcinoma with variants of stomach	Common
C162	85123	85123	Medullary carcinoma with lymphoid stroma	STOMACH	Lymphoepithelioma(-like) carcinoma	Tier2Rare	EPITHELIAL TUMOURS OF STOMACH	Adenocarcinoma with variants of stomach	Common
C163	85123	85123	Medullary carcinoma with lymphoid stroma	STOMACH	Lymphoepithelioma(-like) carcinoma	Tier2Rare	EPITHELIAL TUMOURS OF STOMACH	Adenocarcinoma with variants of stomach	Common
C164	85123	85123	Medullary carcinoma with lymphoid stroma	STOMACH	Lymphoepithelioma(-like) carcinoma	Tier2Rare	EPITHELIAL TUMOURS OF STOMACH	Adenocarcinoma with variants of stomach	Common
C165	85123	85123	Medullary carcinoma with lymphoid stroma	STOMACH	Lymphoepithelioma(-like) carcinoma	Tier2Rare	EPITHELIAL TUMOURS OF STOMACH	Adenocarcinoma with variants of stomach	Common
C169	85123	85123	Medullary carcinoma with lymphoid stroma	STOMACH	Lymphoepithelioma(-like) carcinoma	Tier2Rare	EPITHELIAL TUMOURS OF STOMACH	Adenocarcinoma with variants of stomach	Common
C160	85603	85603	Adenosquamous carcinoma	STOMACH	Carcinoma, special type	Tier2Rare	EPITHELIAL TUMOURS OF STOMACH	Adenocarcinoma with variants of stomach	Common
C161	85603	85603	Adenosquamous carcinoma	STOMACH	Carcinoma, special type	Tier2Rare	EPITHELIAL TUMOURS OF STOMACH	Adenocarcinoma with variants of stomach	Common
C162	85603	85603	Adenosquamous carcinoma	STOMACH	Carcinoma, special type	Tier2Rare	EPITHELIAL TUMOURS OF STOMACH	Adenocarcinoma with variants of stomach	Common
C163	85603	85603	Adenosquamous carcinoma	STOMACH	Carcinoma, special type	Tier2Rare	EPITHELIAL TUMOURS OF STOMACH	Adenocarcinoma with variants of stomach	Common
C164	85603	85603	Adenosquamous carcinoma	STOMACH	Carcinoma, special type	Tier2Rare	EPITHELIAL TUMOURS OF STOMACH	Adenocarcinoma with variants of stomach	Common
C166	85603	85603	Adenosquamous carcinoma	STOMACH	Carcinoma, special type	Tier2Rare	EPITHELIAL TUMOURS OF STOMACH	Adenocarcinoma with variants of stomach	Common
C169	85603	85603	Adenosquamous carcinoma	STOMACH	Carcinoma, special type	Tier2Rare	EPITHELIAL TUMOURS OF STOMACH	Adenocarcinoma with variants of stomach	Common
C160	81233	81233	Basaloid carcinoma	STOMACH	Carcinoma, special type	Tier2Rare	EPITHELIAL TUMOURS OF STOMACH		Common
C180	80203	80203	Carcinoma, undifferentiated, NOS	COLON	Undifferentiated carcinoma, NOS	Tier2Rare	EPITHELIAL TUMOURS OF COLON	Adenocarcinoma with variants of colon	Common
C182	80203	80203	Carcinoma, undifferentiated, NOS	COLON	Undifferentiated carcinoma, NOS	Tier2Rare	EPITHELIAL TUMOURS OF COLON	Adenocarcinoma with variants of colon	Common
C183	80203	80203	Carcinoma, undifferentiated, NOS	COLON	Undifferentiated carcinoma, NOS	Tier2Rare	EPITHELIAL TUMOURS OF COLON	Adenocarcinoma with variants of colon	Common
C184	80203	80203	Carcinoma, undifferentiated, NOS	COLON	Undifferentiated carcinoma, NOS	Tier2Rare	EPITHELIAL TUMOURS OF COLON	Adenocarcinoma with variants of colon	Common
C185	80203	80203	Carcinoma, undifferentiated, NOS	COLON	Undifferentiated carcinoma, NOS	Tier2Rare	EPITHELIAL TUMOURS OF COLON	Adenocarcinoma with variants of colon	Common
C186	80203	80203	Carcinoma, undifferentiated, NOS	COLON	Undifferentiated carcinoma, NOS	Tier2Rare	EPITHELIAL TUMOURS OF COLON	Adenocarcinoma with variants of colon	Common
C187	80203	80203	Carcinoma, undifferentiated, NOS	COLON	Undifferentiated carcinoma, NOS	Tier2Rare	EPITHELIAL TUMOURS OF COLON	Adenocarcinoma with variants of colon	Common
C189	80203	80203	Carcinoma, undifferentiated, NOS	COLON	Undifferentiated carcinoma, NOS	Tier2Rare	EPITHELIAL TUMOURS OF COLON	Adenocarcinoma with variants of colon	Common
C199	80203	80203	Carcinoma, undifferentiated, NOS	COLON	Undifferentiated carcinoma, NOS	Tier2Rare	EPITHELIAL TUMOURS OF COLON	Adenocarcinoma with variants of colon	Common
C180	80503	80503	Papillary carcinoma, NOS	COLON	Adenocarcinoma, usual type	Common	EPITHELIAL TUMOURS OF COLON	Squamous cell carcinoma with variants of colon	Tier2Rare
C182	80503	80503	Papillary carcinoma, NOS	COLON	Adenocarcinoma, usual type	Common	EPITHELIAL TUMOURS OF COLON	Squamous cell carcinoma with variants of colon	Tier2Rare
C187	80503	80503	Papillary carcinoma, NOS	COLON	Adenocarcinoma, usual type	Common	EPITHELIAL TUMOURS OF COLON	Squamous cell carcinoma with variants of colon	Tier2Rare
C182	82303	82303	Solid carcinoma, NOS	COLON	Adenocarcinoma, special type	Tier2Rare	EPITHELIAL TUMOURS OF COLON	Adenocarcinoma with variants of colon	Common
C184	82303	82303	Solid carcinoma, NOS	COLON	Adenocarcinoma, special type	Tier2Rare	EPITHELIAL TUMOURS OF COLON	Adenocarcinoma with variants of colon	Common
C187	82303	82303	Solid carcinoma, NOS	COLON	Adenocarcinoma, special type	Tier2Rare	EPITHELIAL TUMOURS OF COLON	Adenocarcinoma with variants of colon	Common
C180	85103	85103	Medullary carcinoma, NOS	COLON	Adenocarcinoma, special type	Tier2Rare	EPITHELIAL TUMOURS OF COLON	Adenocarcinoma with variants of colon	Common
C182	85103	85103	Medullary carcinoma, NOS	COLON	Adenocarcinoma, special type	Tier2Rare	EPITHELIAL TUMOURS OF COLON	Adenocarcinoma with variants of colon	Common
C183	85103	85103	Medullary carcinoma, NOS	COLON	Adenocarcinoma, special type	Tier2Rare	EPITHELIAL TUMOURS OF COLON	Adenocarcinoma with variants of colon	Common
C184	85103	85103	Medullary carcinoma, NOS	COLON	Adenocarcinoma, special type	Tier2Rare	EPITHELIAL TUMOURS OF COLON	Adenocarcinoma with variants of colon	Common
C186	85103	85103	Medullary carcinoma, NOS	COLON	Adenocarcinoma, special type	Tier2Rare	EPITHELIAL TUMOURS OF COLON	Adenocarcinoma with variants of colon	Common
C187	85103	85103	Medullary carcinoma, NOS	COLON	Adenocarcinoma, special type	Tier2Rare	EPITHELIAL TUMOURS OF COLON	Adenocarcinoma with variants of colon	Common
C188	85103	85103	Medullary carcinoma, NOS	COLON	Adenocarcinoma, special type	Tier2Rare	EPITHELIAL TUMOURS OF COLON	Adenocarcinoma with variants of colon	Common
C199	85103	85103	Medullary carcinoma, NOS	COLON	Adenocarcinoma, special type	Tier2Rare	EPITHELIAL TUMOURS OF COLON	Adenocarcinoma with variants of colon	Common
C180	84803	84803	Mucinous adenocarcinoma	COLON	Adenocarcinoma, special type	Tier2Rare	EPITHELIAL TUMOURS OF COLON	Adenocarcinoma with variants of colon	Common
C182	84803	84803	Mucinous adenocarcinoma	COLON	Adenocarcinoma, special type	Tier2Rare	EPITHELIAL TUMOURS OF COLON	Adenocarcinoma with variants of colon	Common
C183	84803	84803	Mucinous adenocarcinoma	COLON	Adenocarcinoma, special type	Tier2Rare	EPITHELIAL TUMOURS OF COLON	Adenocarcinoma with variants of colon	Common
C184	84803	84803	Mucinous adenocarcinoma	COLON	Adenocarcinoma, special type	Tier2Rare	EPITHELIAL TUMOURS OF COLON	Adenocarcinoma with variants of colon	Common
C185	84803	84803	Mucinous adenocarcinoma	COLON	Adenocarcinoma, special type	Tier2Rare	EPITHELIAL TUMOURS OF COLON	Adenocarcinoma with variants of colon	Common
C186	84803	84803	Mucinous adenocarcinoma	COLON	Adenocarcinoma, special type	Tier2Rare	EPITHELIAL TUMOURS OF COLON	Adenocarcinoma with variants of colon	Common
C187	84803	84803	Mucinous adenocarcinoma	COLON	Adenocarcinoma, special type	Tier2Rare	EPITHELIAL TUMOURS OF COLON	Adenocarcinoma with variants of colon	Common
C188	84803	84803	Mucinous adenocarcinoma	COLON	Adenocarcinoma, special type	Tier2Rare	EPITHELIAL TUMOURS OF COLON	Adenocarcinoma with variants of colon	Common
C189	84803	84803	Mucinous adenocarcinoma	COLON	Adenocarcinoma, special type	Tier2Rare	EPITHELIAL TUMOURS OF COLON	Adenocarcinoma with variants of colon	Common
C199	84803	84803	Mucinous adenocarcinoma	COLON	Adenocarcinoma, special type	Tier2Rare	EPITHELIAL TUMOURS OF COLON	Adenocarcinoma with variants of colon	Common
C180	84813	84813	Mucin-producing adenocarcinoma	COLON	Adenocarcinoma, special type	Tier2Rare	EPITHELIAL TUMOURS OF COLON	Adenocarcinoma with variants of colon	Common
C182	84813	84813	Mucin-producing adenocarcinoma	COLON	Adenocarcinoma, special type	Tier2Rare	EPITHELIAL TUMOURS OF COLON	Adenocarcinoma with variants of colon	Common
C184	84813	84813	Mucin-producing adenocarcinoma	COLON	Adenocarcinoma, special type	Tier2Rare	EPITHELIAL TUMOURS OF COLON	Adenocarcinoma with variants of colon	Common
C185	84813	84813	Mucin-producing adenocarcinoma	COLON	Adenocarcinoma, special type	Tier2Rare	EPITHELIAL TUMOURS OF COLON	Adenocarcinoma with variants of colon	Common
C187	84813	84813	Mucin-producing adenocarcinoma	COLON	Adenocarcinoma, special type	Tier2Rare	EPITHELIAL TUMOURS OF COLON	Adenocarcinoma with variants of colon	Common
C180	84903	84903	Signet ring cell carcinoma	COLON	Adenocarcinoma, special type	Tier2Rare	EPITHELIAL TUMOURS OF COLON	Adenocarcinoma with variants of colon	Common
C182	84903	84903	Signet ring cell carcinoma	COLON	Adenocarcinoma, special type	Tier2Rare	EPITHELIAL TUMOURS OF COLON	Adenocarcinoma with variants of colon	Common
C183	84903	84903	Signet ring cell carcinoma	COLON	Adenocarcinoma, special type	Tier2Rare	EPITHELIAL TUMOURS OF COLON	Adenocarcinoma with variants of colon	Common
C184	84903	84903	Signet ring cell carcinoma	COLON	Adenocarcinoma, special type	Tier2Rare	EPITHELIAL TUMOURS OF COLON	Adenocarcinoma with variants of colon	Common
C185	84903	84903	Signet ring cell carcinoma	COLON	Adenocarcinoma, special type	Tier2Rare	EPITHELIAL TUMOURS OF COLON	Adenocarcinoma with variants of colon	Common
C186	84903	84903	Signet ring cell carcinoma	COLON	Adenocarcinoma, special type	Tier2Rare	EPITHELIAL TUMOURS OF COLON	Adenocarcinoma with variants of colon	Common
C187	84903	84903	Signet ring cell carcinoma	COLON	Adenocarcinoma, special type	Tier2Rare	EPITHELIAL TUMOURS OF COLON	Adenocarcinoma with variants of colon	Common
C188	84903	84903	Signet ring cell carcinoma	COLON	Adenocarcinoma, special type	Tier2Rare	EPITHELIAL TUMOURS OF COLON	Adenocarcinoma with variants of colon	Common
C189	84903	84903	Signet ring cell carcinoma	COLON	Adenocarcinoma, special type	Tier2Rare	EPITHELIAL TUMOURS OF COLON	Adenocarcinoma with variants of colon	Common
C199	84903	84903	Signet ring cell carcinoma	COLON	Adenocarcinoma, special type	Tier2Rare	EPITHELIAL TUMOURS OF COLON	Adenocarcinoma with variants of colon	Common
C180	85603	85603	Adenosquamous carcinoma	COLON	Adenocarcinoma, special type	Tier2Rare	EPITHELIAL TUMOURS OF COLON	Adenocarcinoma with variants of colon	Common
C182	85603	85603	Adenosquamous carcinoma	COLON	Adenocarcinoma, special type	Tier2Rare	EPITHELIAL TUMOURS OF COLON	Adenocarcinoma with variants of colon	Common
C183	85603	85603	Adenosquamous carcinoma	COLON	Adenocarcinoma, special type	Tier2Rare	EPITHELIAL TUMOURS OF COLON	Adenocarcinoma with variants of colon	Common
C184	85603	85603	Adenosquamous carcinoma	COLON	Adenocarcinoma, special type	Tier2Rare	EPITHELIAL TUMOURS OF COLON	Adenocarcinoma with variants of colon	Common
C185	85603	85603	Adenosquamous carcinoma	COLON	Adenocarcinoma, special type	Tier2Rare	EPITHELIAL TUMOURS OF COLON	Adenocarcinoma with variants of colon	Common
C186	85603	85603	Adenosquamous carcinoma	COLON	Adenocarcinoma, special type	Tier2Rare	EPITHELIAL TUMOURS OF COLON	Adenocarcinoma with variants of colon	Common
C187	85603	85603	Adenosquamous carcinoma	COLON	Adenocarcinoma, special type	Tier2Rare	EPITHELIAL TUMOURS OF COLON	Adenocarcinoma with variants of colon	Common
C189	85603	85603	Adenosquamous carcinoma	COLON	Adenocarcinoma, special type	Tier2Rare	EPITHELIAL TUMOURS OF COLON	Adenocarcinoma with variants of colon	Common
C199	85603	85603	Adenosquamous carcinoma	COLON	Adenocarcinoma, special type	Tier2Rare	EPITHELIAL TUMOURS OF COLON	Adenocarcinoma with variants of colon	Common
C180	84303	84303	Mucoepidermoid carcinoma	COLON	Salivary gland type carcinoma	Tier2Rare	EPITHELIAL TUMOURS OF COLON	Adenocarcinoma with variants of colon	Common
C182	84303	84303	Mucoepidermoid carcinoma	COLON	Salivary gland type carcinoma	Tier2Rare	EPITHELIAL TUMOURS OF COLON	Adenocarcinoma with variants of colon	Common
C184	84303	84303	Mucoepidermoid carcinoma	COLON	Salivary gland type carcinoma	Tier2Rare	EPITHELIAL TUMOURS OF COLON	Adenocarcinoma with variants of colon	Common
C199	84303	84303	Mucoepidermoid carcinoma	COLON	Salivary gland type carcinoma	Tier2Rare	EPITHELIAL TUMOURS OF COLON	Adenocarcinoma with variants of colon	Common
C181	80203	80203	Carcinoma, undifferentiated, NOS	APPENDIX	Undifferentiated carcinoma, NOS	Tier1Rare	EPITHELIAL TUMOURS OF COLON	Adenocarcinoma with variants of colon	Common
C181	81403	81403	Adenocarcinoma, NOS	APPENDIX	Adenocarcinoma	Tier1Rare	EPITHELIAL TUMOURS OF COLON	Adenocarcinoma with variants of colon	Common
C181	82103	82103	Adenocarcinoma in adenomatous polyp	APPENDIX	Adenocarcinoma	Tier1Rare	EPITHELIAL TUMOURS OF COLON	Adenocarcinoma with variants of colon	Common
C181	82113	82113	Tubular adenocarcinoma	APPENDIX	Adenocarcinoma	Tier1Rare	EPITHELIAL TUMOURS OF COLON	Adenocarcinoma with variants of colon	Common
C181	82203	82203	Adenocarcinoma in adenomatous polyposis coli	APPENDIX	Adenocarcinoma	Tier1Rare	EPITHELIAL TUMOURS OF COLON	Adenocarcinoma with variants of colon	Common
C181	82553	82553	Adenocarcinoma with mixed subtypes	APPENDIX	Adenocarcinoma	Tier1Rare	EPITHELIAL TUMOURS OF COLON	Adenocarcinoma with variants of colon	Common
C181	82603	82603	Papillary adenocarcinoma, NOS	APPENDIX	Adenocarcinoma	Tier1Rare	EPITHELIAL TUMOURS OF COLON	Adenocarcinoma with variants of colon	Common
C181	82613	82613	Adenocarcinoma in villous adenoma	APPENDIX	Adenocarcinoma	Tier1Rare	EPITHELIAL TUMOURS OF COLON	Adenocarcinoma with variants of colon	Common
C181	82633	82633	Adenocarcinoma in tubulovillous adenoma	APPENDIX	Adenocarcinoma	Tier1Rare	EPITHELIAL TUMOURS OF COLON	Adenocarcinoma with variants of colon	Common
C181	83233	83233	Mixed cell adenocarcinoma	APPENDIX	Adenocarcinoma	Tier1Rare	EPITHELIAL TUMOURS OF COLON	Adenocarcinoma with variants of colon	Common
C181	84403	84403	Cystadenocarcinoma, NOS	APPENDIX	Adenocarcinoma	Tier1Rare	EPITHELIAL TUMOURS OF COLON	Adenocarcinoma with variants of colon	Common
C181	84413	84413	Serous carcinoma, NOS	APPENDIX	Adenocarcinoma	Tier1Rare	EPITHELIAL TUMOURS OF COLON	Adenocarcinoma with variants of colon	Common
C181	85603	85603	Adenosquamous carcinoma	APPENDIX	Adenocarcinoma	Tier1Rare	EPITHELIAL TUMOURS OF COLON	Adenocarcinoma with variants of colon	Common
C181	84903	84903	Signet ring cell carcinoma	APPENDIX	Adenocarcinoid tumor	Tier1Rare	EPITHELIAL TUMOURS OF COLON	Adenocarcinoma with variants of colon	Common
C181	85743	85743	Adenocarcinoma with neuroendocrine differentiation	APPENDIX	Adenocarcinoid tumor	Tier1Rare	EPITHELIAL TUMOURS OF COLON	Adenocarcinoma with variants of colon	Common
C181	84303	84303	Mucoepidermoid carcinoma	APPENDIX	Salivary gland type carcinoma	Tier1Rare	EPITHELIAL TUMOURS OF COLON	Adenocarcinoma with variants of colon	Common
C209	80203	80203	Carcinoma, undifferentiated, NOS	RECTUM	Undifferentiated carcinoma, NOS	Tier2Rare	EPITHELIAL TUMOURS OF RECTUM	Adenocarcinoma with variants of rectum	Common
C209	80213	80213	Carcinoma, anaplastic, NOS	RECTUM	Undifferentiated carcinoma, NOS	Tier2Rare	EPITHELIAL TUMOURS OF RECTUM	Adenocarcinoma with variants of rectum	Common
C209	85743	85743	Adenocarcinoma with neuroendocrine differentiation	RECTUM	Mixed neuroendocrine non-neuroendocrine neoplasm	Tier2Rare	EPITHELIAL TUMOURS OF RECTUM	Adenocarcinoma with variants of rectum	Common
C209	80503	80503	Papillary carcinoma, NOS	RECTUM	Adenocarcinoma, usual type	Common	EPITHELIAL TUMOURS OF RECTUM	Squamous cell carcinoma with variants of rectum	Tier2Rare
C209	84803	84803	Mucinous adenocarcinoma	RECTUM	Adenocarcinoma, special type	Tier2Rare	EPITHELIAL TUMOURS OF RECTUM	Adenocarcinoma with variants of rectum	Common
C209	84903	84903	Signet ring cell carcinoma	RECTUM	Adenocarcinoma, special type	Tier2Rare	EPITHELIAL TUMOURS OF RECTUM	Adenocarcinoma with variants of rectum	Common
C209	85603	85603	Adenosquamous carcinoma	RECTUM	Adenocarcinoma, special type	Tier2Rare	EPITHELIAL TUMOURS OF RECTUM	Adenocarcinoma with variants of rectum	Common
C209	85103	85103	Medullary carcinoma, NOS	RECTUM	Adenocarcinoma, special type	Tier2Rare	EPITHELIAL TUMOURS OF RECTUM	Adenocarcinoma with variants of rectum	Common
C209	84303	84303	Mucoepidermoid carcinoma	RECTUM	Salivary gland type carcinoma	Tier2Rare	EPITHELIAL TUMOURS OF RECTUM	Adenocarcinoma with variants of rectum	Common
C220	85003	85003	Infiltrating duct carcinoma, NOS	LIVER AND INTRAHEPATIC BILE TRACT	Hepatocellular carcinoma	Common	EPITHELIAL TUMOURS OF LIVER AND INTRAEPATIC BILE TRACT (IBT)	Adenocarcinoma with variants of liver and IBT	Tier2Rare
C221	85003	85003	Infiltrating duct carcinoma, NOS	LIVER AND INTRAHEPATIC BILE TRACT	Hepatocellular carcinoma	Common	EPITHELIAL TUMOURS OF LIVER AND INTRAEPATIC BILE TRACT (IBT)	Adenocarcinoma with variants of liver and IBT	Tier2Rare
C240	80303	80303	Giant cell and spindle cell carcinoma	GALLBLADDER and EXTRAHEPATIC BILIARY TRACT	Undifferentiated carcinoma, NOS	Tier2Rare	EPITHELIAL TUMOURS OF GALLBLADDER AND EXTRAHEPATIC BILIARY TRACT (EBT)		Common
C240	80203	80203	Carcinoma, undifferentiated, NOS	GALLBLADDER and EXTRAHEPATIC BILIARY TRACT	Undifferentiated carcinoma, NOS	Tier2Rare	EPITHELIAL TUMOURS OF GALLBLADDER AND EXTRAHEPATIC BILIARY TRACT (EBT)	Adenocarcinoma with variants of EBT	Common
C241	80203	80203	Carcinoma, undifferentiated, NOS	GALLBLADDER and EXTRAHEPATIC BILIARY TRACT	Undifferentiated carcinoma, NOS	Tier2Rare	EPITHELIAL TUMOURS OF GALLBLADDER AND EXTRAHEPATIC BILIARY TRACT (EBT)	Adenocarcinoma with variants of EBT	Common
C240	80213	80213	Carcinoma, anaplastic, NOS	GALLBLADDER and EXTRAHEPATIC BILIARY TRACT	Undifferentiated carcinoma, NOS	Tier2Rare	EPITHELIAL TUMOURS OF GALLBLADDER AND EXTRAHEPATIC BILIARY TRACT (EBT)	Adenocarcinoma with variants of EBT	Common
C240	80313	80313	Giant cell carcinoma	GALLBLADDER and EXTRAHEPATIC BILIARY TRACT	Carcinosarcoma / Sarcomatoid carcinoma, NOS	Tier2Rare	EPITHELIAL TUMOURS OF GALLBLADDER AND EXTRAHEPATIC BILIARY TRACT (EBT)		Common
C239	80503	80503	Papillary carcinoma, NOS	GALLBLADDER and EXTRAHEPATIC BILIARY TRACT	Adenocarcinoma, usual type	Common	EPITHELIAL TUMOURS OF GALLBLADDER AND EXTRAHEPATIC BILIARY TRACT (EBT)	Adenocarcinoma with variants of gallbladder	Tier2Rare
C239	81403	81403	Adenocarcinoma, NOS	GALLBLADDER and EXTRAHEPATIC BILIARY TRACT	Adenocarcinoma, usual type	Common	EPITHELIAL TUMOURS OF GALLBLADDER AND EXTRAHEPATIC BILIARY TRACT (EBT)	Adenocarcinoma with variants of gallbladder	Tier2Rare
C239	81413	81413	Scirrhous adenocarcinoma	GALLBLADDER and EXTRAHEPATIC BILIARY TRACT	Adenocarcinoma, usual type	Common	EPITHELIAL TUMOURS OF GALLBLADDER AND EXTRAHEPATIC BILIARY TRACT (EBT)	Adenocarcinoma with variants of gallbladder	Tier2Rare
C239	81603	81603	Cholangiocarcinoma	GALLBLADDER and EXTRAHEPATIC BILIARY TRACT	Adenocarcinoma, usual type	Common	EPITHELIAL TUMOURS OF GALLBLADDER AND EXTRAHEPATIC BILIARY TRACT (EBT)	Adenocarcinoma with variants of gallbladder	Tier2Rare
C239	81613	81613	Bile duct cystadenocarcinoma	GALLBLADDER and EXTRAHEPATIC BILIARY TRACT	Adenocarcinoma, usual type	Common	EPITHELIAL TUMOURS OF GALLBLADDER AND EXTRAHEPATIC BILIARY TRACT (EBT)	Adenocarcinoma with variants of gallbladder	Tier2Rare
C239	82113	82113	Tubular adenocarcinoma	GALLBLADDER and EXTRAHEPATIC BILIARY TRACT	Adenocarcinoma, usual type	Common	EPITHELIAL TUMOURS OF GALLBLADDER AND EXTRAHEPATIC BILIARY TRACT (EBT)	Adenocarcinoma with variants of gallbladder	Tier2Rare
C239	82303	82303	Solid carcinoma, NOS	GALLBLADDER and EXTRAHEPATIC BILIARY TRACT	Adenocarcinoma, usual type	Common	EPITHELIAL TUMOURS OF GALLBLADDER AND EXTRAHEPATIC BILIARY TRACT (EBT)	Adenocarcinoma with variants of gallbladder	Tier2Rare
C239	82553	82553	Adenocarcinoma with mixed subtypes	GALLBLADDER and EXTRAHEPATIC BILIARY TRACT	Adenocarcinoma, usual type	Common	EPITHELIAL TUMOURS OF GALLBLADDER AND EXTRAHEPATIC BILIARY TRACT (EBT)	Adenocarcinoma with variants of gallbladder	Tier2Rare
C239	82603	82603	Papillary adenocarcinoma, NOS	GALLBLADDER and EXTRAHEPATIC BILIARY TRACT	Adenocarcinoma, usual type	Common	EPITHELIAL TUMOURS OF GALLBLADDER AND EXTRAHEPATIC BILIARY TRACT (EBT)	Adenocarcinoma with variants of gallbladder	Tier2Rare
C239	82633	82633	Adenocarcinoma in tubulovillous adenoma	GALLBLADDER and EXTRAHEPATIC BILIARY TRACT	Adenocarcinoma, usual type	Common	EPITHELIAL TUMOURS OF GALLBLADDER AND EXTRAHEPATIC BILIARY TRACT (EBT)	Adenocarcinoma with variants of gallbladder	Tier2Rare
C239	83103	83103	Clear cell adenocarcinoma, NOS	GALLBLADDER and EXTRAHEPATIC BILIARY TRACT	Adenocarcinoma, usual type	Common	EPITHELIAL TUMOURS OF GALLBLADDER AND EXTRAHEPATIC BILIARY TRACT (EBT)	Adenocarcinoma with variants of gallbladder	Tier2Rare
C239	83233	83233	Mixed cell adenocarcinoma	GALLBLADDER and EXTRAHEPATIC BILIARY TRACT	Adenocarcinoma, usual type	Common	EPITHELIAL TUMOURS OF GALLBLADDER AND EXTRAHEPATIC BILIARY TRACT (EBT)	Adenocarcinoma with variants of gallbladder	Tier2Rare
C239	84803	84803	Mucinous adenocarcinoma	GALLBLADDER and EXTRAHEPATIC BILIARY TRACT	Adenocarcinoma, usual type	Common	EPITHELIAL TUMOURS OF GALLBLADDER AND EXTRAHEPATIC BILIARY TRACT (EBT)	Adenocarcinoma with variants of gallbladder	Tier2Rare
C239	84813	84813	Mucin-producing adenocarcinoma	GALLBLADDER and EXTRAHEPATIC BILIARY TRACT	Adenocarcinoma, usual type	Common	EPITHELIAL TUMOURS OF GALLBLADDER AND EXTRAHEPATIC BILIARY TRACT (EBT)	Adenocarcinoma with variants of gallbladder	Tier2Rare
C239	84903	84903	Signet ring cell carcinoma	GALLBLADDER and EXTRAHEPATIC BILIARY TRACT	Adenocarcinoma, usual type	Common	EPITHELIAL TUMOURS OF GALLBLADDER AND EXTRAHEPATIC BILIARY TRACT (EBT)	Adenocarcinoma with variants of gallbladder	Tier2Rare
C239	85003	85003	Infiltrating duct carcinoma, NOS	GALLBLADDER and EXTRAHEPATIC BILIARY TRACT	Adenocarcinoma, usual type	Common	EPITHELIAL TUMOURS OF GALLBLADDER AND EXTRAHEPATIC BILIARY TRACT (EBT)	Adenocarcinoma with variants of gallbladder	Tier2Rare
C239	85503	85503	Acinar cell carcinoma	GALLBLADDER and EXTRAHEPATIC BILIARY TRACT	Adenocarcinoma, usual type	Common	EPITHELIAL TUMOURS OF GALLBLADDER AND EXTRAHEPATIC BILIARY TRACT (EBT)	Adenocarcinoma with variants of gallbladder	Tier2Rare
C239	85603	85603	Adenosquamous carcinoma	GALLBLADDER and EXTRAHEPATIC BILIARY TRACT	Adenocarcinoma, usual type	Common	EPITHELIAL TUMOURS OF GALLBLADDER AND EXTRAHEPATIC BILIARY TRACT (EBT)	Adenocarcinoma with variants of gallbladder	Tier2Rare
C239	85703	85703	Adenocarcinoma with squamous metaplasia	GALLBLADDER and EXTRAHEPATIC BILIARY TRACT	Adenocarcinoma, usual type	Common	EPITHELIAL TUMOURS OF GALLBLADDER AND EXTRAHEPATIC BILIARY TRACT (EBT)	Adenocarcinoma with variants of gallbladder	Tier2Rare
C239	85743	85743	Adenocarcinoma with neuroendocrine differentiation	GALLBLADDER and EXTRAHEPATIC BILIARY TRACT	Adenocarcinoma, usual type	Common	EPITHELIAL TUMOURS OF GALLBLADDER AND EXTRAHEPATIC BILIARY TRACT (EBT)	Adenocarcinoma with variants of gallbladder	Tier2Rare
C239	85753	85753	Metaplastic carcinoma, NOS	GALLBLADDER and EXTRAHEPATIC BILIARY TRACT	Adenocarcinoma, usual type	Common	EPITHELIAL TUMOURS OF GALLBLADDER AND EXTRAHEPATIC BILIARY TRACT (EBT)	Adenocarcinoma with variants of gallbladder	Tier2Rare
C240	85033	85033	Intraductal papillary adenocarcinoma with invasion	GALLBLADDER and EXTRAHEPATIC BILIARY TRACT	Adenocarcinoma, special type	Tier2Rare	EPITHELIAL TUMOURS OF GALLBLADDER AND EXTRAHEPATIC BILIARY TRACT (EBT)	Adenocarcinoma with variants of EBT	Common
C241	85033	85033	Intraductal papillary adenocarcinoma with invasion	GALLBLADDER and EXTRAHEPATIC BILIARY TRACT	Adenocarcinoma, special type	Tier2Rare	EPITHELIAL TUMOURS OF GALLBLADDER AND EXTRAHEPATIC BILIARY TRACT (EBT)	Adenocarcinoma with variants of EBT	Common
C249	85033	85033	Intraductal papillary adenocarcinoma with invasion	GALLBLADDER and EXTRAHEPATIC BILIARY TRACT	Adenocarcinoma, special type	Tier2Rare	EPITHELIAL TUMOURS OF GALLBLADDER AND EXTRAHEPATIC BILIARY TRACT (EBT)	Adenocarcinoma with variants of EBT	Common
C240	82103	82103	Adenocarcinoma in adenomatous polyp	GALLBLADDER and EXTRAHEPATIC BILIARY TRACT	Adenocarcinoma, special type	Tier2Rare	EPITHELIAL TUMOURS OF GALLBLADDER AND EXTRAHEPATIC BILIARY TRACT (EBT)	Adenocarcinoma with variants of EBT	Common
C241	82103	82103	Adenocarcinoma in adenomatous polyp	GALLBLADDER and EXTRAHEPATIC BILIARY TRACT	Adenocarcinoma, special type	Tier2Rare	EPITHELIAL TUMOURS OF GALLBLADDER AND EXTRAHEPATIC BILIARY TRACT (EBT)	Adenocarcinoma with variants of EBT	Common
C240	82003	82003	Adenoid cystic carcinoma	GALLBLADDER and EXTRAHEPATIC BILIARY TRACT	Salivary gland type carcinoma	Tier2Rare	EPITHELIAL TUMOURS OF GALLBLADDER AND EXTRAHEPATIC BILIARY TRACT (EBT)	Adenocarcinoma with variants of EBT	Common
C250	80313	80313	Giant cell carcinoma	PANCREAS	Carcinosarcoma / Sarcomatoid carcinoma, NOS	Tier2Rare	EPITHELIAL TUMOURS OF PANCREAS		Common
C251	84503	84503	Papillary cystadenocarcinoma, NOS	PANCREAS	Adenocarcinoma, special type	Tier2Rare	EPITHELIAL TUMOURS OF PANCREAS	Adenocarcinoma with variants of pancreas	Common
C250	85253	85253	Polymorphous adenocarcinoma	PANCREAS	Adenocarcinoma, special type	Tier2Rare	EPITHELIAL TUMOURS OF PANCREAS	Adenocarcinoma with variants of pancreas	Common
C250	84803	84803	Mucinous adenocarcinoma	PANCREAS	Adenocarcinoma, special type	Tier2Rare	EPITHELIAL TUMOURS OF PANCREAS	Adenocarcinoma with variants of pancreas	Common
C251	84803	84803	Mucinous adenocarcinoma	PANCREAS	Adenocarcinoma, special type	Tier2Rare	EPITHELIAL TUMOURS OF PANCREAS	Adenocarcinoma with variants of pancreas	Common
C252	84803	84803	Mucinous adenocarcinoma	PANCREAS	Adenocarcinoma, special type	Tier2Rare	EPITHELIAL TUMOURS OF PANCREAS	Adenocarcinoma with variants of pancreas	Common
C253	84803	84803	Mucinous adenocarcinoma	PANCREAS	Adenocarcinoma, special type	Tier2Rare	EPITHELIAL TUMOURS OF PANCREAS	Adenocarcinoma with variants of pancreas	Common
C258	84803	84803	Mucinous adenocarcinoma	PANCREAS	Adenocarcinoma, special type	Tier2Rare	EPITHELIAL TUMOURS OF PANCREAS	Adenocarcinoma with variants of pancreas	Common
C259	84803	84803	Mucinous adenocarcinoma	PANCREAS	Adenocarcinoma, special type	Tier2Rare	EPITHELIAL TUMOURS OF PANCREAS	Adenocarcinoma with variants of pancreas	Common
C250	84813	84813	Mucin-producing adenocarcinoma	PANCREAS	Adenocarcinoma, special type	Tier2Rare	EPITHELIAL TUMOURS OF PANCREAS	Adenocarcinoma with variants of pancreas	Common
C251	84813	84813	Mucin-producing adenocarcinoma	PANCREAS	Adenocarcinoma, special type	Tier2Rare	EPITHELIAL TUMOURS OF PANCREAS	Adenocarcinoma with variants of pancreas	Common
C252	84813	84813	Mucin-producing adenocarcinoma	PANCREAS	Adenocarcinoma, special type	Tier2Rare	EPITHELIAL TUMOURS OF PANCREAS	Adenocarcinoma with variants of pancreas	Common
C253	84813	84813	Mucin-producing adenocarcinoma	PANCREAS	Adenocarcinoma, special type	Tier2Rare	EPITHELIAL TUMOURS OF PANCREAS	Adenocarcinoma with variants of pancreas	Common
C257	84813	84813	Mucin-producing adenocarcinoma	PANCREAS	Adenocarcinoma, special type	Tier2Rare	EPITHELIAL TUMOURS OF PANCREAS	Adenocarcinoma with variants of pancreas	Common
C259	84813	84813	Mucin-producing adenocarcinoma	PANCREAS	Adenocarcinoma, special type	Tier2Rare	EPITHELIAL TUMOURS OF PANCREAS	Adenocarcinoma with variants of pancreas	Common
C250	85033	85033	Intraductal papillary adenocarcinoma with invasion	PANCREAS	Adenocarcinoma, special type	Tier2Rare	EPITHELIAL TUMOURS OF PANCREAS	Adenocarcinoma with variants of pancreas	Common
C251	85033	85033	Intraductal papillary adenocarcinoma with invasion	PANCREAS	Adenocarcinoma, special type	Tier2Rare	EPITHELIAL TUMOURS OF PANCREAS	Adenocarcinoma with variants of pancreas	Common
C252	85033	85033	Intraductal papillary adenocarcinoma with invasion	PANCREAS	Adenocarcinoma, special type	Tier2Rare	EPITHELIAL TUMOURS OF PANCREAS	Adenocarcinoma with variants of pancreas	Common
C253	85033	85033	Intraductal papillary adenocarcinoma with invasion	PANCREAS	Adenocarcinoma, special type	Tier2Rare	EPITHELIAL TUMOURS OF PANCREAS	Adenocarcinoma with variants of pancreas	Common
C258	85033	85033	Intraductal papillary adenocarcinoma with invasion	PANCREAS	Adenocarcinoma, special type	Tier2Rare	EPITHELIAL TUMOURS OF PANCREAS	Adenocarcinoma with variants of pancreas	Common
C259	85033	85033	Intraductal papillary adenocarcinoma with invasion	PANCREAS	Adenocarcinoma, special type	Tier2Rare	EPITHELIAL TUMOURS OF PANCREAS	Adenocarcinoma with variants of pancreas	Common
C250	83233	83233	Mixed cell adenocarcinoma	PANCREAS	Adenocarcinoma, special type	Tier2Rare	EPITHELIAL TUMOURS OF PANCREAS	Adenocarcinoma with variants of pancreas	Common
C250	80203	80203	Carcinoma, undifferentiated, NOS	PANCREAS	Pancreatic anaplastic carcinoma	Tier2Rare	EPITHELIAL TUMOURS OF PANCREAS	Adenocarcinoma with variants of pancreas	Common
C251	80203	80203	Carcinoma, undifferentiated, NOS	PANCREAS	Pancreatic anaplastic carcinoma	Tier2Rare	EPITHELIAL TUMOURS OF PANCREAS	Adenocarcinoma with variants of pancreas	Common
C252	80203	80203	Carcinoma, undifferentiated, NOS	PANCREAS	Pancreatic anaplastic carcinoma	Tier2Rare	EPITHELIAL TUMOURS OF PANCREAS	Adenocarcinoma with variants of pancreas	Common
C253	80203	80203	Carcinoma, undifferentiated, NOS	PANCREAS	Pancreatic anaplastic carcinoma	Tier2Rare	EPITHELIAL TUMOURS OF PANCREAS	Adenocarcinoma with variants of pancreas	Common
C254	80203	80203	Carcinoma, undifferentiated, NOS	PANCREAS	Pancreatic anaplastic carcinoma	Tier2Rare	EPITHELIAL TUMOURS OF PANCREAS	Adenocarcinoma with variants of pancreas	Common
C258	80203	80203	Carcinoma, undifferentiated, NOS	PANCREAS	Pancreatic anaplastic carcinoma	Tier2Rare	EPITHELIAL TUMOURS OF PANCREAS	Adenocarcinoma with variants of pancreas	Common
C259	80203	80203	Carcinoma, undifferentiated, NOS	PANCREAS	Pancreatic anaplastic carcinoma	Tier2Rare	EPITHELIAL TUMOURS OF PANCREAS	Adenocarcinoma with variants of pancreas	Common
C250	80213	80213	Carcinoma, anaplastic, NOS	PANCREAS	Pancreatic anaplastic carcinoma	Tier2Rare	EPITHELIAL TUMOURS OF PANCREAS	Adenocarcinoma with variants of pancreas	Common
C251	80213	80213	Carcinoma, anaplastic, NOS	PANCREAS	Pancreatic anaplastic carcinoma	Tier2Rare	EPITHELIAL TUMOURS OF PANCREAS	Adenocarcinoma with variants of pancreas	Common
C252	80213	80213	Carcinoma, anaplastic, NOS	PANCREAS	Pancreatic anaplastic carcinoma	Tier2Rare	EPITHELIAL TUMOURS OF PANCREAS	Adenocarcinoma with variants of pancreas	Common
C253	80213	80213	Carcinoma, anaplastic, NOS	PANCREAS	Pancreatic anaplastic carcinoma	Tier2Rare	EPITHELIAL TUMOURS OF PANCREAS	Adenocarcinoma with variants of pancreas	Common
C259	80213	80213	Carcinoma, anaplastic, NOS	PANCREAS	Pancreatic anaplastic carcinoma	Tier2Rare	EPITHELIAL TUMOURS OF PANCREAS	Adenocarcinoma with variants of pancreas	Common
C250	84303	84303	Mucoepidermoid carcinoma	PANCREAS	Salivary gland type carcinoma	Tier2Rare	EPITHELIAL TUMOURS OF PANCREAS	Adenocarcinoma with variants of pancreas	Common
C251	84303	84303	Mucoepidermoid carcinoma	PANCREAS	Salivary gland type carcinoma	Tier2Rare	EPITHELIAL TUMOURS OF PANCREAS	Adenocarcinoma with variants of pancreas	Common
C340	80203	80203	Carcinoma, undifferentiated, NOS	LUNG	Undifferentiated carcinoma, NOS	Tier2Rare	EPITHELIAL TUMOUR OF LUNG		Common
C341	80203	80203	Carcinoma, undifferentiated, NOS	LUNG	Undifferentiated carcinoma, NOS	Tier2Rare	EPITHELIAL TUMOUR OF LUNG		Common
C342	80203	80203	Carcinoma, undifferentiated, NOS	LUNG	Undifferentiated carcinoma, NOS	Tier2Rare	EPITHELIAL TUMOUR OF LUNG		Common
C343	80203	80203	Carcinoma, undifferentiated, NOS	LUNG	Undifferentiated carcinoma, NOS	Tier2Rare	EPITHELIAL TUMOUR OF LUNG		Common
C349	80203	80203	Carcinoma, undifferentiated, NOS	LUNG	Undifferentiated carcinoma, NOS	Tier2Rare	EPITHELIAL TUMOUR OF LUNG		Common
C340	80213	80213	Carcinoma, anaplastic, NOS	LUNG	Undifferentiated carcinoma, NOS	Tier2Rare	EPITHELIAL TUMOUR OF LUNG		Common
C341	80213	80213	Carcinoma, anaplastic, NOS	LUNG	Undifferentiated carcinoma, NOS	Tier2Rare	EPITHELIAL TUMOUR OF LUNG		Common
C343	80213	80213	Carcinoma, anaplastic, NOS	LUNG	Undifferentiated carcinoma, NOS	Tier2Rare	EPITHELIAL TUMOUR OF LUNG		Common
C349	80213	80213	Carcinoma, anaplastic, NOS	LUNG	Undifferentiated carcinoma, NOS	Tier2Rare	EPITHELIAL TUMOUR OF LUNG		Common
C341	80443	80443	Small cell carcinoma, intermediate cell	LUNG	Neuroendocrine tumor, NOS	Tier2Rare	EPITHELIAL TUMOUR OF LUNG	Poorly differentiated endocrine carcinoma of lung	Common
C342	80443	80443	Small cell carcinoma, intermediate cell	LUNG	Neuroendocrine tumor, NOS	Tier2Rare	EPITHELIAL TUMOUR OF LUNG	Poorly differentiated endocrine carcinoma of lung	Common
C343	80443	80443	Small cell carcinoma, intermediate cell	LUNG	Neuroendocrine tumor, NOS	Tier2Rare	EPITHELIAL TUMOUR OF LUNG	Poorly differentiated endocrine carcinoma of lung	Common
C349	80443	80443	Small cell carcinoma, intermediate cell	LUNG	Neuroendocrine tumor, NOS	Tier2Rare	EPITHELIAL TUMOUR OF LUNG	Poorly differentiated endocrine carcinoma of lung	Common
C340	80453	80453	Combined small cell carcinoma	LUNG	Mixed neuroendocrine non-neuroendocrine neoplasm	Tier2Rare	EPITHELIAL TUMOUR OF LUNG	Poorly differentiated endocrine carcinoma of lung	Common
C341	80453	80453	Combined small cell carcinoma	LUNG	Mixed neuroendocrine non-neuroendocrine neoplasm	Tier2Rare	EPITHELIAL TUMOUR OF LUNG	Poorly differentiated endocrine carcinoma of lung	Common
C342	80453	80453	Combined small cell carcinoma	LUNG	Mixed neuroendocrine non-neuroendocrine neoplasm	Tier2Rare	EPITHELIAL TUMOUR OF LUNG	Poorly differentiated endocrine carcinoma of lung	Common
C343	80453	80453	Combined small cell carcinoma	LUNG	Mixed neuroendocrine non-neuroendocrine neoplasm	Tier2Rare	EPITHELIAL TUMOUR OF LUNG	Poorly differentiated endocrine carcinoma of lung	Common
C349	80453	80453	Combined small cell carcinoma	LUNG	Mixed neuroendocrine non-neuroendocrine neoplasm	Tier2Rare	EPITHELIAL TUMOUR OF LUNG	Poorly differentiated endocrine carcinoma of lung	Common
C340	80823	80823	Lymphoepithelial carcinoma	LUNG	Lymphoepithelioma(-like) carcinoma	Tier2Rare	EPITHELIAL TUMOUR OF LUNG	Squamous cell carcinoma with variants of lung	Common
C341	80823	80823	Lymphoepithelial carcinoma	LUNG	Lymphoepithelioma(-like) carcinoma	Tier2Rare	EPITHELIAL TUMOUR OF LUNG	Squamous cell carcinoma with variants of lung	Common
C342	80823	80823	Lymphoepithelial carcinoma	LUNG	Lymphoepithelioma(-like) carcinoma	Tier2Rare	EPITHELIAL TUMOUR OF LUNG	Squamous cell carcinoma with variants of lung	Common
C343	80823	80823	Lymphoepithelial carcinoma	LUNG	Lymphoepithelioma(-like) carcinoma	Tier2Rare	EPITHELIAL TUMOUR OF LUNG	Squamous cell carcinoma with variants of lung	Common
C349	80823	80823	Lymphoepithelial carcinoma	LUNG	Lymphoepithelioma(-like) carcinoma	Tier2Rare	EPITHELIAL TUMOUR OF LUNG	Squamous cell carcinoma with variants of lung	Common
C340	80463	80463	Non-small cell carcinoma	LUNG	(Non-small cell carcinoma, NOS)	Tier2Rare	EPITHELIAL TUMOUR OF LUNG		Common
C341	80463	80463	Non-small cell carcinoma	LUNG	(Non-small cell carcinoma, NOS)	Tier2Rare	EPITHELIAL TUMOUR OF LUNG		Common
C342	80463	80463	Non-small cell carcinoma	LUNG	(Non-small cell carcinoma, NOS)	Tier2Rare	EPITHELIAL TUMOUR OF LUNG		Common
C343	80463	80463	Non-small cell carcinoma	LUNG	(Non-small cell carcinoma, NOS)	Tier2Rare	EPITHELIAL TUMOUR OF LUNG		Common
C348	80463	80463	Non-small cell carcinoma	LUNG	(Non-small cell carcinoma, NOS)	Tier2Rare	EPITHELIAL TUMOUR OF LUNG		Common
C349	80463	80463	Non-small cell carcinoma	LUNG	(Non-small cell carcinoma, NOS)	Tier2Rare	EPITHELIAL TUMOUR OF LUNG		Common
C340	80713	80713	Squamous cell carcinoma, keratinizing, NOS	LUNG	Squamous cell carcinoma	Common	EPITHELIAL TUMOUR OF LUNG	Large cell carcinoma of lung	Tier2Rare
C341	80713	80713	Squamous cell carcinoma, keratinizing, NOS	LUNG	Squamous cell carcinoma	Common	EPITHELIAL TUMOUR OF LUNG	Large cell carcinoma of lung	Tier2Rare
C342	80713	80713	Squamous cell carcinoma, keratinizing, NOS	LUNG	Squamous cell carcinoma	Common	EPITHELIAL TUMOUR OF LUNG	Large cell carcinoma of lung	Tier2Rare
C343	80713	80713	Squamous cell carcinoma, keratinizing, NOS	LUNG	Squamous cell carcinoma	Common	EPITHELIAL TUMOUR OF LUNG	Large cell carcinoma of lung	Tier2Rare
C349	80713	80713	Squamous cell carcinoma, keratinizing, NOS	LUNG	Squamous cell carcinoma	Common	EPITHELIAL TUMOUR OF LUNG	Large cell carcinoma of lung	Tier2Rare
C340	80723	80723	Squamous cell carcinoma, large cell, nonkeratinizing, NOS	LUNG	Squamous cell carcinoma	Common	EPITHELIAL TUMOUR OF LUNG	Large cell carcinoma of lung	Tier2Rare
C341	80723	80723	Squamous cell carcinoma, large cell, nonkeratinizing, NOS	LUNG	Squamous cell carcinoma	Common	EPITHELIAL TUMOUR OF LUNG	Large cell carcinoma of lung	Tier2Rare
C342	80723	80723	Squamous cell carcinoma, large cell, nonkeratinizing, NOS	LUNG	Squamous cell carcinoma	Common	EPITHELIAL TUMOUR OF LUNG	Large cell carcinoma of lung	Tier2Rare
C343	80723	80723	Squamous cell carcinoma, large cell, nonkeratinizing, NOS	LUNG	Squamous cell carcinoma	Common	EPITHELIAL TUMOUR OF LUNG	Large cell carcinoma of lung	Tier2Rare
C349	80723	80723	Squamous cell carcinoma, large cell, nonkeratinizing, NOS	LUNG	Squamous cell carcinoma	Common	EPITHELIAL TUMOUR OF LUNG	Large cell carcinoma of lung	Tier2Rare
C341	81233	81233	Basaloid carcinoma	LUNG	Squamous cell carcinoma	Common	EPITHELIAL TUMOUR OF LUNG	Large cell carcinoma of lung	Tier2Rare
C342	81233	81233	Basaloid carcinoma	LUNG	Squamous cell carcinoma	Common	EPITHELIAL TUMOUR OF LUNG	Large cell carcinoma of lung	Tier2Rare
C343	81233	81233	Basaloid carcinoma	LUNG	Squamous cell carcinoma	Common	EPITHELIAL TUMOUR OF LUNG	Large cell carcinoma of lung	Tier2Rare
C340	80743	80743	Squamous cell carcinoma, spindle cell	LUNG	Squamous cell carcinoma	Common	EPITHELIAL TUMOUR OF LUNG	Sarcomatoid carcinoma of lung	Tier2Rare
C341	80743	80743	Squamous cell carcinoma, spindle cell	LUNG	Squamous cell carcinoma	Common	EPITHELIAL TUMOUR OF LUNG	Sarcomatoid carcinoma of lung	Tier2Rare
C342	80743	80743	Squamous cell carcinoma, spindle cell	LUNG	Squamous cell carcinoma	Common	EPITHELIAL TUMOUR OF LUNG	Sarcomatoid carcinoma of lung	Tier2Rare
C343	80743	80743	Squamous cell carcinoma, spindle cell	LUNG	Squamous cell carcinoma	Common	EPITHELIAL TUMOUR OF LUNG	Sarcomatoid carcinoma of lung	Tier2Rare
C349	80743	80743	Squamous cell carcinoma, spindle cell	LUNG	Squamous cell carcinoma	Common	EPITHELIAL TUMOUR OF LUNG	Sarcomatoid carcinoma of lung	Tier2Rare
C340	81443	81443	Adenocarcinoma, intestinal type	LUNG	Adenocarcinoma, special type	Tier2Rare	EPITHELIAL TUMOUR OF LUNG	Adenocarcinoma with variants of lung	Common
C341	81443	81443	Adenocarcinoma, intestinal type	LUNG	Adenocarcinoma, special type	Tier2Rare	EPITHELIAL TUMOUR OF LUNG	Adenocarcinoma with variants of lung	Common
C342	81443	81443	Adenocarcinoma, intestinal type	LUNG	Adenocarcinoma, special type	Tier2Rare	EPITHELIAL TUMOUR OF LUNG	Adenocarcinoma with variants of lung	Common
C343	81443	81443	Adenocarcinoma, intestinal type	LUNG	Adenocarcinoma, special type	Tier2Rare	EPITHELIAL TUMOUR OF LUNG	Adenocarcinoma with variants of lung	Common
C349	81443	81443	Adenocarcinoma, intestinal type	LUNG	Adenocarcinoma, special type	Tier2Rare	EPITHELIAL TUMOUR OF LUNG	Adenocarcinoma with variants of lung	Common
C340	83333	83333	Fetal adenocarcinoma	LUNG	Adenocarcinoma, special type	Tier2Rare	EPITHELIAL TUMOUR OF LUNG	Adenocarcinoma with variants of lung	Common
C341	83333	83333	Fetal adenocarcinoma	LUNG	Adenocarcinoma, special type	Tier2Rare	EPITHELIAL TUMOUR OF LUNG	Adenocarcinoma with variants of lung	Common
C342	83333	83333	Fetal adenocarcinoma	LUNG	Adenocarcinoma, special type	Tier2Rare	EPITHELIAL TUMOUR OF LUNG	Adenocarcinoma with variants of lung	Common
C343	83333	83333	Fetal adenocarcinoma	LUNG	Adenocarcinoma, special type	Tier2Rare	EPITHELIAL TUMOUR OF LUNG	Adenocarcinoma with variants of lung	Common
C349	83333	83333	Fetal adenocarcinoma	LUNG	Adenocarcinoma, special type	Tier2Rare	EPITHELIAL TUMOUR OF LUNG	Adenocarcinoma with variants of lung	Common
C340	82533	82533	Adenocarcinoma of lung, mucinous	LUNG	Adenocarcinoma, special type	Tier2Rare	EPITHELIAL TUMOUR OF LUNG	Adenocarcinoma with variants of lung	Common
C341	82533	82533	Adenocarcinoma of lung, mucinous	LUNG	Adenocarcinoma, special type	Tier2Rare	EPITHELIAL TUMOUR OF LUNG	Adenocarcinoma with variants of lung	Common
C342	82533	82533	Adenocarcinoma of lung, mucinous	LUNG	Adenocarcinoma, special type	Tier2Rare	EPITHELIAL TUMOUR OF LUNG	Adenocarcinoma with variants of lung	Common
C343	82533	82533	Adenocarcinoma of lung, mucinous	LUNG	Adenocarcinoma, special type	Tier2Rare	EPITHELIAL TUMOUR OF LUNG	Adenocarcinoma with variants of lung	Common
C348	82533	82533	Adenocarcinoma of lung, mucinous	LUNG	Adenocarcinoma, special type	Tier2Rare	EPITHELIAL TUMOUR OF LUNG	Adenocarcinoma with variants of lung	Common
C349	82533	82533	Adenocarcinoma of lung, mucinous	LUNG	Adenocarcinoma, special type	Tier2Rare	EPITHELIAL TUMOUR OF LUNG	Adenocarcinoma with variants of lung	Common
C340	84803	84803	Mucinous adenocarcinoma	LUNG	Adenocarcinoma, special type	Tier2Rare	EPITHELIAL TUMOUR OF LUNG	Adenocarcinoma with variants of lung	Common
C341	84803	84803	Mucinous adenocarcinoma	LUNG	Adenocarcinoma, special type	Tier2Rare	EPITHELIAL TUMOUR OF LUNG	Adenocarcinoma with variants of lung	Common
C342	84803	84803	Mucinous adenocarcinoma	LUNG	Adenocarcinoma, special type	Tier2Rare	EPITHELIAL TUMOUR OF LUNG	Adenocarcinoma with variants of lung	Common
C343	84803	84803	Mucinous adenocarcinoma	LUNG	Adenocarcinoma, special type	Tier2Rare	EPITHELIAL TUMOUR OF LUNG	Adenocarcinoma with variants of lung	Common
C349	84803	84803	Mucinous adenocarcinoma	LUNG	Adenocarcinoma, special type	Tier2Rare	EPITHELIAL TUMOUR OF LUNG	Adenocarcinoma with variants of lung	Common
C340	84813	84813	Mucin-producing adenocarcinoma	LUNG	Adenocarcinoma, special type	Tier2Rare	EPITHELIAL TUMOUR OF LUNG	Adenocarcinoma with variants of lung	Common
C341	84813	84813	Mucin-producing adenocarcinoma	LUNG	Adenocarcinoma, special type	Tier2Rare	EPITHELIAL TUMOUR OF LUNG	Adenocarcinoma with variants of lung	Common
C342	84813	84813	Mucin-producing adenocarcinoma	LUNG	Adenocarcinoma, special type	Tier2Rare	EPITHELIAL TUMOUR OF LUNG	Adenocarcinoma with variants of lung	Common
C343	84813	84813	Mucin-producing adenocarcinoma	LUNG	Adenocarcinoma, special type	Tier2Rare	EPITHELIAL TUMOUR OF LUNG	Adenocarcinoma with variants of lung	Common
C349	84813	84813	Mucin-producing adenocarcinoma	LUNG	Adenocarcinoma, special type	Tier2Rare	EPITHELIAL TUMOUR OF LUNG	Adenocarcinoma with variants of lung	Common
C340	82113	82113	Tubular adenocarcinoma	LUNG	Salivary gland type carcinoma	Tier2Rare	EPITHELIAL TUMOUR OF LUNG	Adenocarcinoma with variants of lung	Common
C341	82113	82113	Tubular adenocarcinoma	LUNG	Salivary gland type carcinoma	Tier2Rare	EPITHELIAL TUMOUR OF LUNG	Adenocarcinoma with variants of lung	Common
C342	82113	82113	Tubular adenocarcinoma	LUNG	Salivary gland type carcinoma	Tier2Rare	EPITHELIAL TUMOUR OF LUNG	Adenocarcinoma with variants of lung	Common
C343	82113	82113	Tubular adenocarcinoma	LUNG	Salivary gland type carcinoma	Tier2Rare	EPITHELIAL TUMOUR OF LUNG	Adenocarcinoma with variants of lung	Common
C349	82113	82113	Tubular adenocarcinoma	LUNG	Salivary gland type carcinoma	Tier2Rare	EPITHELIAL TUMOUR OF LUNG	Adenocarcinoma with variants of lung	Common
C340	85623	85623	Epithelial-myoepithelial carcinoma	LUNG	Salivary gland type carcinoma	Tier2Rare	EPITHELIAL TUMOUR OF LUNG	Adenocarcinoma with variants of lung	Common
C341	85623	85623	Epithelial-myoepithelial carcinoma	LUNG	Salivary gland type carcinoma	Tier2Rare	EPITHELIAL TUMOUR OF LUNG	Adenocarcinoma with variants of lung	Common
C342	85623	85623	Epithelial-myoepithelial carcinoma	LUNG	Salivary gland type carcinoma	Tier2Rare	EPITHELIAL TUMOUR OF LUNG	Adenocarcinoma with variants of lung	Common
C343	85623	85623	Epithelial-myoepithelial carcinoma	LUNG	Salivary gland type carcinoma	Tier2Rare	EPITHELIAL TUMOUR OF LUNG	Adenocarcinoma with variants of lung	Common
C340	81473	81473	Basal cell adenocarcinoma	LUNG	Salivary gland type carcinoma	Tier2Rare	EPITHELIAL TUMOUR OF LUNG	Adenocarcinoma with variants of lung	Common
C420	95903	95903	Malignant lymphoma, NOS	HEMATOPOIETIC AND RETICULOENDOTHELIAL SYSTEMS	Malignant lymphoma, NOS	Tier2Rare	LYMPHOID DISEASES		Common
C421	95903	95903	Malignant lymphoma, NOS	HEMATOPOIETIC AND RETICULOENDOTHELIAL SYSTEMS	Malignant lymphoma, NOS	Tier2Rare	LYMPHOID DISEASES		Common
C424	95903	95903	Malignant lymphoma, NOS	HEMATOPOIETIC AND RETICULOENDOTHELIAL SYSTEMS	Malignant lymphoma, NOS	Tier2Rare	LYMPHOID DISEASES		Common
C420	97603	97603	Immunoproliferative disease, NOS	HEMATOPOIETIC AND RETICULOENDOTHELIAL SYSTEMS	Lymphoproliferative disease, NOS	Tier2Rare	LYMPHOID DISEASES		Common
C420	95913	95913	Malignant lymphoma, non-Hodgkin, NOS	HEMATOPOIETIC AND RETICULOENDOTHELIAL SYSTEMS	Non-Hodgkin lymphoma, NOS	Tier2Rare	LYMPHOID DISEASES		Common
C421	95913	95913	Malignant lymphoma, non-Hodgkin, NOS	HEMATOPOIETIC AND RETICULOENDOTHELIAL SYSTEMS	Non-Hodgkin lymphoma, NOS	Tier2Rare	LYMPHOID DISEASES		Common
C424	95913	95913	Malignant lymphoma, non-Hodgkin, NOS	HEMATOPOIETIC AND RETICULOENDOTHELIAL SYSTEMS	Non-Hodgkin lymphoma, NOS	Tier2Rare	LYMPHOID DISEASES		Common
C421	98203	98203	Lymphoid leukemia, NOS	HEMATOPOIETIC AND RETICULOENDOTHELIAL SYSTEMS	Precursor B/T lymphoblastic leukaemia/lymphoblastic lymphoma (and Burkitt leukaemia/lymphoma)	Tier2Rare	LYMPHOID DISEASES		Common
C421	96783	96783	Primary effusion lymphoma	HEMATOPOIETIC AND RETICULOENDOTHELIAL SYSTEMS	Diffuse large B-cell lymphoma	Tier2Rare	LYMPHOID DISEASES	Diffuse B lymphoma	Common
C423	96783	96783	Primary effusion lymphoma	HEMATOPOIETIC AND RETICULOENDOTHELIAL SYSTEMS	Diffuse large B-cell lymphoma	Tier2Rare	LYMPHOID DISEASES	Diffuse B lymphoma	Common
C424	96783	96783	Primary effusion lymphoma	HEMATOPOIETIC AND RETICULOENDOTHELIAL SYSTEMS	Diffuse large B-cell lymphoma	Tier2Rare	LYMPHOID DISEASES	Diffuse B lymphoma	Common
C420	96803	96803	Diffuse large B-cell lymphoma, NOS	HEMATOPOIETIC AND RETICULOENDOTHELIAL SYSTEMS	Diffuse large B-cell lymphoma	Tier2Rare	LYMPHOID DISEASES	Diffuse B lymphoma	Common
C421	96803	96803	Diffuse large B-cell lymphoma, NOS	HEMATOPOIETIC AND RETICULOENDOTHELIAL SYSTEMS	Diffuse large B-cell lymphoma	Tier2Rare	LYMPHOID DISEASES	Diffuse B lymphoma	Common
C424	96803	96803	Diffuse large B-cell lymphoma, NOS	HEMATOPOIETIC AND RETICULOENDOTHELIAL SYSTEMS	Diffuse large B-cell lymphoma	Tier2Rare	LYMPHOID DISEASES	Diffuse B lymphoma	Common
C421	96843	96843	Malignant lymphoma, large B-cell, diffuse, immunoblastic, NOS	HEMATOPOIETIC AND RETICULOENDOTHELIAL SYSTEMS	Diffuse large B-cell lymphoma	Tier2Rare	LYMPHOID DISEASES	Diffuse B lymphoma	Common
C421	99803	99803	Myelodysplastic syndrome with single lineage dysplasia	HEMATOPOIETIC AND RETICULOENDOTHELIAL SYSTEMS	Myelodysplastic syndrome with single lineage dysplasia	Tier2Rare	MYELODYSPLASTIC SYNDROME AND MYELODYSPLASTIC / MYELOPROLIFERATIVE DISEASES	Other myelodysplastic syndrome	Common
C421	99823	99823	Myelodysplastic syndrome with ring sideroblasts and single lineage dysplasia	HEMATOPOIETIC AND RETICULOENDOTHELIAL SYSTEMS	Myelodysplastic syndrome with single lineage dysplasia	Tier2Rare	MYELODYSPLASTIC SYNDROME AND MYELODYSPLASTIC / MYELOPROLIFERATIVE DISEASES	Other myelodysplastic syndrome	Common
C421	99853	99853	Myelodysplastic syndrome with multilineage dysplasia	HEMATOPOIETIC AND RETICULOENDOTHELIAL SYSTEMS	Myelodysplastic syndrome with ring sideroblasts	Tier2Rare	MYELODYSPLASTIC SYNDROME AND MYELODYSPLASTIC / MYELOPROLIFERATIVE DISEASES	Other myelodysplastic syndrome	Common
C421	99833	99833	Myelodysplastic syndrome with excess blasts	HEMATOPOIETIC AND RETICULOENDOTHELIAL SYSTEMS	Myelodysplastic syndrome with ring sideroblasts	Tier2Rare	MYELODYSPLASTIC SYNDROME AND MYELODYSPLASTIC / MYELOPROLIFERATIVE DISEASES	Other myelodysplastic syndrome	Common
C421	99893	99893	Myelodysplastic syndrome, NOS	HEMATOPOIETIC AND RETICULOENDOTHELIAL SYSTEMS	Myelodysplastic syndrome, unclassifiable	Tier2Rare	MYELODYSPLASTIC SYNDROME AND MYELODYSPLASTIC / MYELOPROLIFERATIVE DISEASES	Other myelodysplastic syndrome	Common
C421	99753	99753	Myeloproliferative neoplasm, unclassifiable	HEMATOPOIETIC AND RETICULOENDOTHELIAL SYSTEMS	Myeloid proliferations associated with Down syndrome	Tier2Rare	MYELODYSPLASTIC SYNDROME AND MYELODYSPLASTIC / MYELOPROLIFERATIVE DISEASES		Common
C422	95903	95903	Malignant lymphoma, NOS	LYMPH NODE	Malignant lymphoma, NOS	Tier2Rare	LYMPHOID DISEASES		Common
C770	95903	95903	Malignant lymphoma, NOS	LYMPH NODE	Malignant lymphoma, NOS	Tier2Rare	LYMPHOID DISEASES		Common
C771	95903	95903	Malignant lymphoma, NOS	LYMPH NODE	Malignant lymphoma, NOS	Tier2Rare	LYMPHOID DISEASES		Common
C772	95903	95903	Malignant lymphoma, NOS	LYMPH NODE	Malignant lymphoma, NOS	Tier2Rare	LYMPHOID DISEASES		Common
C773	95903	95903	Malignant lymphoma, NOS	LYMPH NODE	Malignant lymphoma, NOS	Tier2Rare	LYMPHOID DISEASES		Common
C774	95903	95903	Malignant lymphoma, NOS	LYMPH NODE	Malignant lymphoma, NOS	Tier2Rare	LYMPHOID DISEASES		Common
C775	95903	95903	Malignant lymphoma, NOS	LYMPH NODE	Malignant lymphoma, NOS	Tier2Rare	LYMPHOID DISEASES		Common
C778	95903	95903	Malignant lymphoma, NOS	LYMPH NODE	Malignant lymphoma, NOS	Tier2Rare	LYMPHOID DISEASES		Common
C779	95903	95903	Malignant lymphoma, NOS	LYMPH NODE	Malignant lymphoma, NOS	Tier2Rare	LYMPHOID DISEASES		Common
C770	97603	97603	Immunoproliferative disease, NOS	LYMPH NODE	Lymphoproliferative disease, NOS	Tier2Rare	LYMPHOID DISEASES		Common
C778	97603	97603	Immunoproliferative disease, NOS	LYMPH NODE	Lymphoproliferative disease, NOS	Tier2Rare	LYMPHOID DISEASES		Common
C422	95913	95913	Malignant lymphoma, non-Hodgkin, NOS	LYMPH NODE	Non-Hodgkin lymphoma, NOS	Tier2Rare	LYMPHOID DISEASES		Common
C770	95913	95913	Malignant lymphoma, non-Hodgkin, NOS	LYMPH NODE	Non-Hodgkin lymphoma, NOS	Tier2Rare	LYMPHOID DISEASES		Common
C771	95913	95913	Malignant lymphoma, non-Hodgkin, NOS	LYMPH NODE	Non-Hodgkin lymphoma, NOS	Tier2Rare	LYMPHOID DISEASES		Common
C772	95913	95913	Malignant lymphoma, non-Hodgkin, NOS	LYMPH NODE	Non-Hodgkin lymphoma, NOS	Tier2Rare	LYMPHOID DISEASES		Common
C773	95913	95913	Malignant lymphoma, non-Hodgkin, NOS	LYMPH NODE	Non-Hodgkin lymphoma, NOS	Tier2Rare	LYMPHOID DISEASES		Common
C774	95913	95913	Malignant lymphoma, non-Hodgkin, NOS	LYMPH NODE	Non-Hodgkin lymphoma, NOS	Tier2Rare	LYMPHOID DISEASES		Common
C775	95913	95913	Malignant lymphoma, non-Hodgkin, NOS	LYMPH NODE	Non-Hodgkin lymphoma, NOS	Tier2Rare	LYMPHOID DISEASES		Common
C778	95913	95913	Malignant lymphoma, non-Hodgkin, NOS	LYMPH NODE	Non-Hodgkin lymphoma, NOS	Tier2Rare	LYMPHOID DISEASES		Common
C779	95913	95913	Malignant lymphoma, non-Hodgkin, NOS	LYMPH NODE	Non-Hodgkin lymphoma, NOS	Tier2Rare	LYMPHOID DISEASES		Common
C770	96753	96753	Malignant lymphoma, mixed small and large cell, diffuse	LYMPH NODE	Diffuse large B-cell lymphoma	Tier2Rare	LYMPHOID DISEASES	Diffuse B lymphoma	Common
C771	96753	96753	Malignant lymphoma, mixed small and large cell, diffuse	LYMPH NODE	Diffuse large B-cell lymphoma	Tier2Rare	LYMPHOID DISEASES	Diffuse B lymphoma	Common
C772	96753	96753	Malignant lymphoma, mixed small and large cell, diffuse	LYMPH NODE	Diffuse large B-cell lymphoma	Tier2Rare	LYMPHOID DISEASES	Diffuse B lymphoma	Common
C773	96753	96753	Malignant lymphoma, mixed small and large cell, diffuse	LYMPH NODE	Diffuse large B-cell lymphoma	Tier2Rare	LYMPHOID DISEASES	Diffuse B lymphoma	Common
C774	96753	96753	Malignant lymphoma, mixed small and large cell, diffuse	LYMPH NODE	Diffuse large B-cell lymphoma	Tier2Rare	LYMPHOID DISEASES	Diffuse B lymphoma	Common
C775	96753	96753	Malignant lymphoma, mixed small and large cell, diffuse	LYMPH NODE	Diffuse large B-cell lymphoma	Tier2Rare	LYMPHOID DISEASES	Diffuse B lymphoma	Common
C778	96753	96753	Malignant lymphoma, mixed small and large cell, diffuse	LYMPH NODE	Diffuse large B-cell lymphoma	Tier2Rare	LYMPHOID DISEASES	Diffuse B lymphoma	Common
C779	96753	96753	Malignant lymphoma, mixed small and large cell, diffuse	LYMPH NODE	Diffuse large B-cell lymphoma	Tier2Rare	LYMPHOID DISEASES	Diffuse B lymphoma	Common
C770	96783	96783	Primary effusion lymphoma	LYMPH NODE	Diffuse large B-cell lymphoma	Tier2Rare	LYMPHOID DISEASES	Diffuse B lymphoma	Common
C771	96783	96783	Primary effusion lymphoma	LYMPH NODE	Diffuse large B-cell lymphoma	Tier2Rare	LYMPHOID DISEASES	Diffuse B lymphoma	Common
C772	96783	96783	Primary effusion lymphoma	LYMPH NODE	Diffuse large B-cell lymphoma	Tier2Rare	LYMPHOID DISEASES	Diffuse B lymphoma	Common
C778	96783	96783	Primary effusion lymphoma	LYMPH NODE	Diffuse large B-cell lymphoma	Tier2Rare	LYMPHOID DISEASES	Diffuse B lymphoma	Common
C779	96783	96783	Primary effusion lymphoma	LYMPH NODE	Diffuse large B-cell lymphoma	Tier2Rare	LYMPHOID DISEASES	Diffuse B lymphoma	Common
C771	96793	96793	Mediastinal large B-cell lymphoma	LYMPH NODE	Diffuse large B-cell lymphoma	Tier2Rare	LYMPHOID DISEASES	Diffuse B lymphoma	Common
C778	96793	96793	Mediastinal large B-cell lymphoma	LYMPH NODE	Diffuse large B-cell lymphoma	Tier2Rare	LYMPHOID DISEASES	Diffuse B lymphoma	Common
C779	96793	96793	Mediastinal large B-cell lymphoma	LYMPH NODE	Diffuse large B-cell lymphoma	Tier2Rare	LYMPHOID DISEASES	Diffuse B lymphoma	Common
C422	96803	96803	Diffuse large B-cell lymphoma, NOS	LYMPH NODE	Diffuse large B-cell lymphoma	Tier2Rare	LYMPHOID DISEASES	Diffuse B lymphoma	Common
C770	96803	96803	Diffuse large B-cell lymphoma, NOS	LYMPH NODE	Diffuse large B-cell lymphoma	Tier2Rare	LYMPHOID DISEASES	Diffuse B lymphoma	Common
C771	96803	96803	Diffuse large B-cell lymphoma, NOS	LYMPH NODE	Diffuse large B-cell lymphoma	Tier2Rare	LYMPHOID DISEASES	Diffuse B lymphoma	Common
C772	96803	96803	Diffuse large B-cell lymphoma, NOS	LYMPH NODE	Diffuse large B-cell lymphoma	Tier2Rare	LYMPHOID DISEASES	Diffuse B lymphoma	Common
C773	96803	96803	Diffuse large B-cell lymphoma, NOS	LYMPH NODE	Diffuse large B-cell lymphoma	Tier2Rare	LYMPHOID DISEASES	Diffuse B lymphoma	Common
C774	96803	96803	Diffuse large B-cell lymphoma, NOS	LYMPH NODE	Diffuse large B-cell lymphoma	Tier2Rare	LYMPHOID DISEASES	Diffuse B lymphoma	Common
C775	96803	96803	Diffuse large B-cell lymphoma, NOS	LYMPH NODE	Diffuse large B-cell lymphoma	Tier2Rare	LYMPHOID DISEASES	Diffuse B lymphoma	Common
C778	96803	96803	Diffuse large B-cell lymphoma, NOS	LYMPH NODE	Diffuse large B-cell lymphoma	Tier2Rare	LYMPHOID DISEASES	Diffuse B lymphoma	Common
C779	96803	96803	Diffuse large B-cell lymphoma, NOS	LYMPH NODE	Diffuse large B-cell lymphoma	Tier2Rare	LYMPHOID DISEASES	Diffuse B lymphoma	Common
C422	96843	96843	Malignant lymphoma, large B-cell, diffuse, immunoblastic, NOS	LYMPH NODE	Diffuse large B-cell lymphoma	Tier2Rare	LYMPHOID DISEASES	Diffuse B lymphoma	Common
C770	96843	96843	Malignant lymphoma, large B-cell, diffuse, immunoblastic, NOS	LYMPH NODE	Diffuse large B-cell lymphoma	Tier2Rare	LYMPHOID DISEASES	Diffuse B lymphoma	Common
C771	96843	96843	Malignant lymphoma, large B-cell, diffuse, immunoblastic, NOS	LYMPH NODE	Diffuse large B-cell lymphoma	Tier2Rare	LYMPHOID DISEASES	Diffuse B lymphoma	Common
C772	96843	96843	Malignant lymphoma, large B-cell, diffuse, immunoblastic, NOS	LYMPH NODE	Diffuse large B-cell lymphoma	Tier2Rare	LYMPHOID DISEASES	Diffuse B lymphoma	Common
C774	96843	96843	Malignant lymphoma, large B-cell, diffuse, immunoblastic, NOS	LYMPH NODE	Diffuse large B-cell lymphoma	Tier2Rare	LYMPHOID DISEASES	Diffuse B lymphoma	Common
C778	96843	96843	Malignant lymphoma, large B-cell, diffuse, immunoblastic, NOS	LYMPH NODE	Diffuse large B-cell lymphoma	Tier2Rare	LYMPHOID DISEASES	Diffuse B lymphoma	Common
C779	96843	96843	Malignant lymphoma, large B-cell, diffuse, immunoblastic, NOS	LYMPH NODE	Diffuse large B-cell lymphoma	Tier2Rare	LYMPHOID DISEASES	Diffuse B lymphoma	Common
C501	80203	80203	Carcinoma, undifferentiated, NOS	BREAST (FEMALE)	Undifferentiated carcinoma, NOS	Tier2Rare	EPITHELIAL TUMOURS OF BREAST		Common
C502	80203	80203	Carcinoma, undifferentiated, NOS	BREAST (FEMALE)	Undifferentiated carcinoma, NOS	Tier2Rare	EPITHELIAL TUMOURS OF BREAST		Common
C503	80203	80203	Carcinoma, undifferentiated, NOS	BREAST (FEMALE)	Undifferentiated carcinoma, NOS	Tier2Rare	EPITHELIAL TUMOURS OF BREAST		Common
C504	80203	80203	Carcinoma, undifferentiated, NOS	BREAST (FEMALE)	Undifferentiated carcinoma, NOS	Tier2Rare	EPITHELIAL TUMOURS OF BREAST		Common
C505	80203	80203	Carcinoma, undifferentiated, NOS	BREAST (FEMALE)	Undifferentiated carcinoma, NOS	Tier2Rare	EPITHELIAL TUMOURS OF BREAST		Common
C508	80203	80203	Carcinoma, undifferentiated, NOS	BREAST (FEMALE)	Undifferentiated carcinoma, NOS	Tier2Rare	EPITHELIAL TUMOURS OF BREAST		Common
C509	80203	80203	Carcinoma, undifferentiated, NOS	BREAST (FEMALE)	Undifferentiated carcinoma, NOS	Tier2Rare	EPITHELIAL TUMOURS OF BREAST		Common
C504	80213	80213	Carcinoma, anaplastic, NOS	BREAST (FEMALE)	Undifferentiated carcinoma, NOS	Tier2Rare	EPITHELIAL TUMOURS OF BREAST		Common
C504	80313	80313	Giant cell carcinoma	BREAST (FEMALE)	Carcinosarcoma / Sarcomatoid carcinoma, NOS	Tier2Rare	EPITHELIAL TUMOURS OF BREAST		Common
C501	89803	89803	Carcinosarcoma, NOS	BREAST (FEMALE)	Carcinosarcoma / Sarcomatoid carcinoma, NOS	Tier2Rare	EPITHELIAL TUMOURS OF BREAST		Common
C502	89803	89803	Carcinosarcoma, NOS	BREAST (FEMALE)	Carcinosarcoma / Sarcomatoid carcinoma, NOS	Tier2Rare	EPITHELIAL TUMOURS OF BREAST		Common
C503	89803	89803	Carcinosarcoma, NOS	BREAST (FEMALE)	Carcinosarcoma / Sarcomatoid carcinoma, NOS	Tier2Rare	EPITHELIAL TUMOURS OF BREAST		Common
C504	89803	89803	Carcinosarcoma, NOS	BREAST (FEMALE)	Carcinosarcoma / Sarcomatoid carcinoma, NOS	Tier2Rare	EPITHELIAL TUMOURS OF BREAST		Common
C505	89803	89803	Carcinosarcoma, NOS	BREAST (FEMALE)	Carcinosarcoma / Sarcomatoid carcinoma, NOS	Tier2Rare	EPITHELIAL TUMOURS OF BREAST		Common
C508	89803	89803	Carcinosarcoma, NOS	BREAST (FEMALE)	Carcinosarcoma / Sarcomatoid carcinoma, NOS	Tier2Rare	EPITHELIAL TUMOURS OF BREAST		Common
C509	89803	89803	Carcinosarcoma, NOS	BREAST (FEMALE)	Carcinosarcoma / Sarcomatoid carcinoma, NOS	Tier2Rare	EPITHELIAL TUMOURS OF BREAST		Common
C502	82553	82553	Adenocarcinoma with mixed subtypes	BREAST (FEMALE)	Invasive lobular carcinoma of female breast	Tier2Rare	EPITHELIAL TUMOURS OF BREAST		Common
C504	82553	82553	Adenocarcinoma with mixed subtypes	BREAST (FEMALE)	Invasive lobular carcinoma of female breast	Tier2Rare	EPITHELIAL TUMOURS OF BREAST		Common
C502	89833	89833	Adenomyoepithelioma with carcinoma	BREAST (FEMALE)	Adenomyoepithelioma with carcinoma of female breast	Tier2Rare	EPITHELIAL TUMOURS OF BREAST		Common
C504	89833	89833	Adenomyoepithelioma with carcinoma	BREAST (FEMALE)	Adenomyoepithelioma with carcinoma of female breast	Tier2Rare	EPITHELIAL TUMOURS OF BREAST		Common
C501	80333	80333	Pseudosarcomatous carcinoma	BREAST (FEMALE)	Metaplastic carcinoma of female breast	Tier2Rare	EPITHELIAL TUMOURS OF BREAST		Common
C504	80333	80333	Pseudosarcomatous carcinoma	BREAST (FEMALE)	Metaplastic carcinoma of female breast	Tier2Rare	EPITHELIAL TUMOURS OF BREAST		Common
C501	80353	80353	Carcinoma with osteoclast-like giant cells	BREAST (FEMALE)	Metaplastic carcinoma of female breast	Tier2Rare	EPITHELIAL TUMOURS OF BREAST		Common
C502	80353	80353	Carcinoma with osteoclast-like giant cells	BREAST (FEMALE)	Metaplastic carcinoma of female breast	Tier2Rare	EPITHELIAL TUMOURS OF BREAST		Common
C504	80353	80353	Carcinoma with osteoclast-like giant cells	BREAST (FEMALE)	Metaplastic carcinoma of female breast	Tier2Rare	EPITHELIAL TUMOURS OF BREAST		Common
C508	80353	80353	Carcinoma with osteoclast-like giant cells	BREAST (FEMALE)	Metaplastic carcinoma of female breast	Tier2Rare	EPITHELIAL TUMOURS OF BREAST		Common
C501	85703	85703	Adenocarcinoma with squamous metaplasia	BREAST (FEMALE)	Metaplastic carcinoma of female breast	Tier2Rare	EPITHELIAL TUMOURS OF BREAST		Common
C502	85703	85703	Adenocarcinoma with squamous metaplasia	BREAST (FEMALE)	Metaplastic carcinoma of female breast	Tier2Rare	EPITHELIAL TUMOURS OF BREAST		Common
C503	85703	85703	Adenocarcinoma with squamous metaplasia	BREAST (FEMALE)	Metaplastic carcinoma of female breast	Tier2Rare	EPITHELIAL TUMOURS OF BREAST		Common
C504	85703	85703	Adenocarcinoma with squamous metaplasia	BREAST (FEMALE)	Metaplastic carcinoma of female breast	Tier2Rare	EPITHELIAL TUMOURS OF BREAST		Common
C505	85703	85703	Adenocarcinoma with squamous metaplasia	BREAST (FEMALE)	Metaplastic carcinoma of female breast	Tier2Rare	EPITHELIAL TUMOURS OF BREAST		Common
C501	84903	84903	Signet ring cell carcinoma	BREAST (FEMALE)	Special types of adenocarcinoma of female breast	Tier2Rare	EPITHELIAL TUMOURS OF BREAST		Common
C502	84903	84903	Signet ring cell carcinoma	BREAST (FEMALE)	Special types of adenocarcinoma of female breast	Tier2Rare	EPITHELIAL TUMOURS OF BREAST		Common
C503	84903	84903	Signet ring cell carcinoma	BREAST (FEMALE)	Special types of adenocarcinoma of female breast	Tier2Rare	EPITHELIAL TUMOURS OF BREAST		Common
C504	84903	84903	Signet ring cell carcinoma	BREAST (FEMALE)	Special types of adenocarcinoma of female breast	Tier2Rare	EPITHELIAL TUMOURS OF BREAST		Common
C505	84903	84903	Signet ring cell carcinoma	BREAST (FEMALE)	Special types of adenocarcinoma of female breast	Tier2Rare	EPITHELIAL TUMOURS OF BREAST		Common
C509	84903	84903	Signet ring cell carcinoma	BREAST (FEMALE)	Special types of adenocarcinoma of female breast	Tier2Rare	EPITHELIAL TUMOURS OF BREAST		Common
C503	85123	85123	Medullary carcinoma with lymphoid stroma	BREAST (FEMALE)	Special types of adenocarcinoma of female breast	Tier2Rare	EPITHELIAL TUMOURS OF BREAST		Common
C504	85123	85123	Medullary carcinoma with lymphoid stroma	BREAST (FEMALE)	Special types of adenocarcinoma of female breast	Tier2Rare	EPITHELIAL TUMOURS OF BREAST		Common
C501	85133	85133	Atypical medullary carcinoma	BREAST (FEMALE)	Special types of adenocarcinoma of female breast	Tier2Rare	EPITHELIAL TUMOURS OF BREAST		Common
C502	85133	85133	Atypical medullary carcinoma	BREAST (FEMALE)	Special types of adenocarcinoma of female breast	Tier2Rare	EPITHELIAL TUMOURS OF BREAST		Common
C504	85133	85133	Atypical medullary carcinoma	BREAST (FEMALE)	Special types of adenocarcinoma of female breast	Tier2Rare	EPITHELIAL TUMOURS OF BREAST		Common
C505	85133	85133	Atypical medullary carcinoma	BREAST (FEMALE)	Special types of adenocarcinoma of female breast	Tier2Rare	EPITHELIAL TUMOURS OF BREAST		Common
C501	85073	85073	Invasive micropapillary carcinoma of breast	BREAST (FEMALE)	Special types of adenocarcinoma of female breast	Tier2Rare	EPITHELIAL TUMOURS OF BREAST	Invasive ductal carcinoma of breast	Common
C502	85073	85073	Invasive micropapillary carcinoma of breast	BREAST (FEMALE)	Special types of adenocarcinoma of female breast	Tier2Rare	EPITHELIAL TUMOURS OF BREAST	Invasive ductal carcinoma of breast	Common
C503	85073	85073	Invasive micropapillary carcinoma of breast	BREAST (FEMALE)	Special types of adenocarcinoma of female breast	Tier2Rare	EPITHELIAL TUMOURS OF BREAST	Invasive ductal carcinoma of breast	Common
C504	85073	85073	Invasive micropapillary carcinoma of breast	BREAST (FEMALE)	Special types of adenocarcinoma of female breast	Tier2Rare	EPITHELIAL TUMOURS OF BREAST	Invasive ductal carcinoma of breast	Common
C505	85073	85073	Invasive micropapillary carcinoma of breast	BREAST (FEMALE)	Special types of adenocarcinoma of female breast	Tier2Rare	EPITHELIAL TUMOURS OF BREAST	Invasive ductal carcinoma of breast	Common
C506	85073	85073	Invasive micropapillary carcinoma of breast	BREAST (FEMALE)	Special types of adenocarcinoma of female breast	Tier2Rare	EPITHELIAL TUMOURS OF BREAST	Invasive ductal carcinoma of breast	Common
C508	85073	85073	Invasive micropapillary carcinoma of breast	BREAST (FEMALE)	Special types of adenocarcinoma of female breast	Tier2Rare	EPITHELIAL TUMOURS OF BREAST	Invasive ductal carcinoma of breast	Common
C509	85073	85073	Invasive micropapillary carcinoma of breast	BREAST (FEMALE)	Special types of adenocarcinoma of female breast	Tier2Rare	EPITHELIAL TUMOURS OF BREAST	Invasive ductal carcinoma of breast	Common
C500	82303	82303	Solid carcinoma, NOS	BREAST (FEMALE)	Special types of adenocarcinoma of female breast	Tier2Rare	EPITHELIAL TUMOURS OF BREAST		Common
C501	82303	82303	Solid carcinoma, NOS	BREAST (FEMALE)	Special types of adenocarcinoma of female breast	Tier2Rare	EPITHELIAL TUMOURS OF BREAST		Common
C502	82303	82303	Solid carcinoma, NOS	BREAST (FEMALE)	Special types of adenocarcinoma of female breast	Tier2Rare	EPITHELIAL TUMOURS OF BREAST		Common
C503	82303	82303	Solid carcinoma, NOS	BREAST (FEMALE)	Special types of adenocarcinoma of female breast	Tier2Rare	EPITHELIAL TUMOURS OF BREAST		Common
C504	82303	82303	Solid carcinoma, NOS	BREAST (FEMALE)	Special types of adenocarcinoma of female breast	Tier2Rare	EPITHELIAL TUMOURS OF BREAST		Common
C505	82303	82303	Solid carcinoma, NOS	BREAST (FEMALE)	Special types of adenocarcinoma of female breast	Tier2Rare	EPITHELIAL TUMOURS OF BREAST		Common
C509	82303	82303	Solid carcinoma, NOS	BREAST (FEMALE)	Special types of adenocarcinoma of female breast	Tier2Rare	EPITHELIAL TUMOURS OF BREAST		Common
C500	85043	85043	Encapsulated papillary carcinoma with invasion	BREAST (FEMALE)	Special types of adenocarcinoma of female breast	Tier2Rare	EPITHELIAL TUMOURS OF BREAST		Common
C501	85043	85043	Encapsulated papillary carcinoma with invasion	BREAST (FEMALE)	Special types of adenocarcinoma of female breast	Tier2Rare	EPITHELIAL TUMOURS OF BREAST		Common
C502	85043	85043	Encapsulated papillary carcinoma with invasion	BREAST (FEMALE)	Special types of adenocarcinoma of female breast	Tier2Rare	EPITHELIAL TUMOURS OF BREAST		Common
C503	85043	85043	Encapsulated papillary carcinoma with invasion	BREAST (FEMALE)	Special types of adenocarcinoma of female breast	Tier2Rare	EPITHELIAL TUMOURS OF BREAST		Common
C504	85043	85043	Encapsulated papillary carcinoma with invasion	BREAST (FEMALE)	Special types of adenocarcinoma of female breast	Tier2Rare	EPITHELIAL TUMOURS OF BREAST		Common
C505	85043	85043	Encapsulated papillary carcinoma with invasion	BREAST (FEMALE)	Special types of adenocarcinoma of female breast	Tier2Rare	EPITHELIAL TUMOURS OF BREAST		Common
C506	85043	85043	Encapsulated papillary carcinoma with invasion	BREAST (FEMALE)	Special types of adenocarcinoma of female breast	Tier2Rare	EPITHELIAL TUMOURS OF BREAST		Common
C508	85043	85043	Encapsulated papillary carcinoma with invasion	BREAST (FEMALE)	Special types of adenocarcinoma of female breast	Tier2Rare	EPITHELIAL TUMOURS OF BREAST		Common
C509	85043	85043	Encapsulated papillary carcinoma with invasion	BREAST (FEMALE)	Special types of adenocarcinoma of female breast	Tier2Rare	EPITHELIAL TUMOURS OF BREAST		Common
C502	85083	85083	Cystic hypersecretory carcinoma	BREAST (FEMALE)	Special types of adenocarcinoma of female breast	Tier2Rare	EPITHELIAL TUMOURS OF BREAST		Common
C504	85083	85083	Cystic hypersecretory carcinoma	BREAST (FEMALE)	Special types of adenocarcinoma of female breast	Tier2Rare	EPITHELIAL TUMOURS OF BREAST		Common
C505	85083	85083	Cystic hypersecretory carcinoma	BREAST (FEMALE)	Special types of adenocarcinoma of female breast	Tier2Rare	EPITHELIAL TUMOURS OF BREAST		Common
C509	85083	85083	Cystic hypersecretory carcinoma	BREAST (FEMALE)	Special types of adenocarcinoma of female breast	Tier2Rare	EPITHELIAL TUMOURS OF BREAST		Common
C504	85253	85253	Polymorphous adenocarcinoma	BREAST (FEMALE)	Salivary gland type carcinoma	Tier2Rare	EPITHELIAL TUMOURS OF BREAST		Common
C502	85623	85623	Epithelial-myoepithelial carcinoma	BREAST (FEMALE)	Salivary gland type carcinoma	Tier2Rare	EPITHELIAL TUMOURS OF BREAST		Common
C503	85623	85623	Epithelial-myoepithelial carcinoma	BREAST (FEMALE)	Salivary gland type carcinoma	Tier2Rare	EPITHELIAL TUMOURS OF BREAST		Common
C504	85623	85623	Epithelial-myoepithelial carcinoma	BREAST (FEMALE)	Salivary gland type carcinoma	Tier2Rare	EPITHELIAL TUMOURS OF BREAST		Common
C509	85623	85623	Epithelial-myoepithelial carcinoma	BREAST (FEMALE)	Salivary gland type carcinoma	Tier2Rare	EPITHELIAL TUMOURS OF BREAST		Common
C501	85073	85073	Invasive micropapillary carcinoma of breast	BREAST (MALE)	tumor of male breast	Tier1Rare	EPITHELIAL TUMOURS OF BREAST	Invasive ductal carcinoma of breast	Common
C504	85073	85073	Invasive micropapillary carcinoma of breast	BREAST (MALE)	tumor of male breast	Tier1Rare	EPITHELIAL TUMOURS OF BREAST	Invasive ductal carcinoma of breast	Common
C504	95903	95903	Malignant lymphoma, NOS	BREAST (MALE)	tumor of male breast	Tier1Rare	LYMPHOID DISEASES		Common
C500	96803	96803	Diffuse large B-cell lymphoma, NOS	BREAST (MALE)	tumor of male breast	Tier1Rare	LYMPHOID DISEASES	Diffuse B lymphoma	Common
C501	96803	96803	Diffuse large B-cell lymphoma, NOS	BREAST (MALE)	tumor of male breast	Tier1Rare	LYMPHOID DISEASES	Diffuse B lymphoma	Common
C502	96803	96803	Diffuse large B-cell lymphoma, NOS	BREAST (MALE)	tumor of male breast	Tier1Rare	LYMPHOID DISEASES	Diffuse B lymphoma	Common
C504	96803	96803	Diffuse large B-cell lymphoma, NOS	BREAST (MALE)	tumor of male breast	Tier1Rare	LYMPHOID DISEASES	Diffuse B lymphoma	Common
C505	96803	96803	Diffuse large B-cell lymphoma, NOS	BREAST (MALE)	tumor of male breast	Tier1Rare	LYMPHOID DISEASES	Diffuse B lymphoma	Common
C509	96803	96803	Diffuse large B-cell lymphoma, NOS	BREAST (MALE)	tumor of male breast	Tier1Rare	LYMPHOID DISEASES	Diffuse B lymphoma	Common
C530	80823	80823	Lymphoepithelial carcinoma	CERVIX UTERI	Lymphoepithelioma(-like) carcinoma	Tier2Rare	EPITHELIAL TUMOURS OF CERVIX UTERI	Squamous cell carcinoma with variants of cervix uteri	Common
C531	80823	80823	Lymphoepithelial carcinoma	CERVIX UTERI	Lymphoepithelioma(-like) carcinoma	Tier2Rare	EPITHELIAL TUMOURS OF CERVIX UTERI	Squamous cell carcinoma with variants of cervix uteri	Common
C538	80823	80823	Lymphoepithelial carcinoma	CERVIX UTERI	Lymphoepithelioma(-like) carcinoma	Tier2Rare	EPITHELIAL TUMOURS OF CERVIX UTERI	Squamous cell carcinoma with variants of cervix uteri	Common
C539	80823	80823	Lymphoepithelial carcinoma	CERVIX UTERI	Lymphoepithelioma(-like) carcinoma	Tier2Rare	EPITHELIAL TUMOURS OF CERVIX UTERI	Squamous cell carcinoma with variants of cervix uteri	Common
C530	80513	80513	Verrucous carcinoma, NOS	CERVIX UTERI	Squamous cell carcinoma	Tier2Rare	EPITHELIAL TUMOURS OF CERVIX UTERI	Squamous cell carcinoma with variants of cervix uteri	Common
C531	80513	80513	Verrucous carcinoma, NOS	CERVIX UTERI	Squamous cell carcinoma	Tier2Rare	EPITHELIAL TUMOURS OF CERVIX UTERI	Squamous cell carcinoma with variants of cervix uteri	Common
C539	80513	80513	Verrucous carcinoma, NOS	CERVIX UTERI	Squamous cell carcinoma	Tier2Rare	EPITHELIAL TUMOURS OF CERVIX UTERI	Squamous cell carcinoma with variants of cervix uteri	Common
C530	80523	80523	Papillary squamous cell carcinoma	CERVIX UTERI	Squamous cell carcinoma	Tier2Rare	EPITHELIAL TUMOURS OF CERVIX UTERI	Squamous cell carcinoma with variants of cervix uteri	Common
C531	80523	80523	Papillary squamous cell carcinoma	CERVIX UTERI	Squamous cell carcinoma	Tier2Rare	EPITHELIAL TUMOURS OF CERVIX UTERI	Squamous cell carcinoma with variants of cervix uteri	Common
C539	80523	80523	Papillary squamous cell carcinoma	CERVIX UTERI	Squamous cell carcinoma	Tier2Rare	EPITHELIAL TUMOURS OF CERVIX UTERI	Squamous cell carcinoma with variants of cervix uteri	Common
C530	80703	80703	Squamous cell carcinoma, NOS	CERVIX UTERI	Squamous cell carcinoma	Tier2Rare	EPITHELIAL TUMOURS OF CERVIX UTERI	Squamous cell carcinoma with variants of cervix uteri	Common
C531	80703	80703	Squamous cell carcinoma, NOS	CERVIX UTERI	Squamous cell carcinoma	Tier2Rare	EPITHELIAL TUMOURS OF CERVIX UTERI	Squamous cell carcinoma with variants of cervix uteri	Common
C538	80703	80703	Squamous cell carcinoma, NOS	CERVIX UTERI	Squamous cell carcinoma	Tier2Rare	EPITHELIAL TUMOURS OF CERVIX UTERI	Squamous cell carcinoma with variants of cervix uteri	Common
C539	80703	80703	Squamous cell carcinoma, NOS	CERVIX UTERI	Squamous cell carcinoma	Tier2Rare	EPITHELIAL TUMOURS OF CERVIX UTERI	Squamous cell carcinoma with variants of cervix uteri	Common
C530	80713	80713	Squamous cell carcinoma, keratinizing, NOS	CERVIX UTERI	Squamous cell carcinoma	Tier2Rare	EPITHELIAL TUMOURS OF CERVIX UTERI	Squamous cell carcinoma with variants of cervix uteri	Common
C531	80713	80713	Squamous cell carcinoma, keratinizing, NOS	CERVIX UTERI	Squamous cell carcinoma	Tier2Rare	EPITHELIAL TUMOURS OF CERVIX UTERI	Squamous cell carcinoma with variants of cervix uteri	Common
C538	80713	80713	Squamous cell carcinoma, keratinizing, NOS	CERVIX UTERI	Squamous cell carcinoma	Tier2Rare	EPITHELIAL TUMOURS OF CERVIX UTERI	Squamous cell carcinoma with variants of cervix uteri	Common
C539	80713	80713	Squamous cell carcinoma, keratinizing, NOS	CERVIX UTERI	Squamous cell carcinoma	Tier2Rare	EPITHELIAL TUMOURS OF CERVIX UTERI	Squamous cell carcinoma with variants of cervix uteri	Common
C530	80723	80723	Squamous cell carcinoma, large cell, nonkeratinizing, NOS	CERVIX UTERI	Squamous cell carcinoma	Tier2Rare	EPITHELIAL TUMOURS OF CERVIX UTERI	Squamous cell carcinoma with variants of cervix uteri	Common
C531	80723	80723	Squamous cell carcinoma, large cell, nonkeratinizing, NOS	CERVIX UTERI	Squamous cell carcinoma	Tier2Rare	EPITHELIAL TUMOURS OF CERVIX UTERI	Squamous cell carcinoma with variants of cervix uteri	Common
C538	80723	80723	Squamous cell carcinoma, large cell, nonkeratinizing, NOS	CERVIX UTERI	Squamous cell carcinoma	Tier2Rare	EPITHELIAL TUMOURS OF CERVIX UTERI	Squamous cell carcinoma with variants of cervix uteri	Common
C539	80723	80723	Squamous cell carcinoma, large cell, nonkeratinizing, NOS	CERVIX UTERI	Squamous cell carcinoma	Tier2Rare	EPITHELIAL TUMOURS OF CERVIX UTERI	Squamous cell carcinoma with variants of cervix uteri	Common
C530	80733	80733	Squamous cell carcinoma, small cell, nonkeratinizing	CERVIX UTERI	Squamous cell carcinoma	Tier2Rare	EPITHELIAL TUMOURS OF CERVIX UTERI	Squamous cell carcinoma with variants of cervix uteri	Common
C531	80733	80733	Squamous cell carcinoma, small cell, nonkeratinizing	CERVIX UTERI	Squamous cell carcinoma	Tier2Rare	EPITHELIAL TUMOURS OF CERVIX UTERI	Squamous cell carcinoma with variants of cervix uteri	Common
C538	80733	80733	Squamous cell carcinoma, small cell, nonkeratinizing	CERVIX UTERI	Squamous cell carcinoma	Tier2Rare	EPITHELIAL TUMOURS OF CERVIX UTERI	Squamous cell carcinoma with variants of cervix uteri	Common
C539	80733	80733	Squamous cell carcinoma, small cell, nonkeratinizing	CERVIX UTERI	Squamous cell carcinoma	Tier2Rare	EPITHELIAL TUMOURS OF CERVIX UTERI	Squamous cell carcinoma with variants of cervix uteri	Common
C539	80743	80743	Squamous cell carcinoma, spindle cell	CERVIX UTERI	Squamous cell carcinoma	Tier2Rare	EPITHELIAL TUMOURS OF CERVIX UTERI	Squamous cell carcinoma with variants of cervix uteri	Common
C531	80753	80753	Squamous cell carcinoma, adenoid	CERVIX UTERI	Squamous cell carcinoma	Tier2Rare	EPITHELIAL TUMOURS OF CERVIX UTERI	Squamous cell carcinoma with variants of cervix uteri	Common
C539	80753	80753	Squamous cell carcinoma, adenoid	CERVIX UTERI	Squamous cell carcinoma	Tier2Rare	EPITHELIAL TUMOURS OF CERVIX UTERI	Squamous cell carcinoma with variants of cervix uteri	Common
C530	80763	80763	Squamous cell carcinoma, microinvasive	CERVIX UTERI	Squamous cell carcinoma	Tier2Rare	EPITHELIAL TUMOURS OF CERVIX UTERI	Squamous cell carcinoma with variants of cervix uteri	Common
C531	80763	80763	Squamous cell carcinoma, microinvasive	CERVIX UTERI	Squamous cell carcinoma	Tier2Rare	EPITHELIAL TUMOURS OF CERVIX UTERI	Squamous cell carcinoma with variants of cervix uteri	Common
C538	80763	80763	Squamous cell carcinoma, microinvasive	CERVIX UTERI	Squamous cell carcinoma	Tier2Rare	EPITHELIAL TUMOURS OF CERVIX UTERI	Squamous cell carcinoma with variants of cervix uteri	Common
C539	80763	80763	Squamous cell carcinoma, microinvasive	CERVIX UTERI	Squamous cell carcinoma	Tier2Rare	EPITHELIAL TUMOURS OF CERVIX UTERI	Squamous cell carcinoma with variants of cervix uteri	Common
C539	80783	80783	Squamous cell carcinoma with horn formation	CERVIX UTERI	Squamous cell carcinoma	Tier2Rare	EPITHELIAL TUMOURS OF CERVIX UTERI	Squamous cell carcinoma with variants of cervix uteri	Common
C531	80833	80833	Basaloid squamous cell carcinoma	CERVIX UTERI	Squamous cell carcinoma	Tier2Rare	EPITHELIAL TUMOURS OF CERVIX UTERI	Squamous cell carcinoma with variants of cervix uteri	Common
C539	80833	80833	Basaloid squamous cell carcinoma	CERVIX UTERI	Squamous cell carcinoma	Tier2Rare	EPITHELIAL TUMOURS OF CERVIX UTERI	Squamous cell carcinoma with variants of cervix uteri	Common
C539	81233	81233	Basaloid carcinoma	CERVIX UTERI	Squamous cell carcinoma	Tier2Rare	EPITHELIAL TUMOURS OF CERVIX UTERI	Squamous cell carcinoma with variants of cervix uteri	Common
C530	85603	85603	Adenosquamous carcinoma	CERVIX UTERI	Adenocarcinoma, special type	Tier2Rare	EPITHELIAL TUMOURS OF CERVIX UTERI		Common
C531	85603	85603	Adenosquamous carcinoma	CERVIX UTERI	Adenocarcinoma, special type	Tier2Rare	EPITHELIAL TUMOURS OF CERVIX UTERI		Common
C538	85603	85603	Adenosquamous carcinoma	CERVIX UTERI	Adenocarcinoma, special type	Tier2Rare	EPITHELIAL TUMOURS OF CERVIX UTERI		Common
C539	85603	85603	Adenosquamous carcinoma	CERVIX UTERI	Adenocarcinoma, special type	Tier2Rare	EPITHELIAL TUMOURS OF CERVIX UTERI		Common
C530	80153	80153	Glassy cell carcinoma	CERVIX UTERI	Adenocarcinoma, special type	Tier2Rare	EPITHELIAL TUMOURS OF CERVIX UTERI	Squamous cell carcinoma with variants of cervix uteri	Common
C531	80153	80153	Glassy cell carcinoma	CERVIX UTERI	Adenocarcinoma, special type	Tier2Rare	EPITHELIAL TUMOURS OF CERVIX UTERI	Squamous cell carcinoma with variants of cervix uteri	Common
C539	80153	80153	Glassy cell carcinoma	CERVIX UTERI	Adenocarcinoma, special type	Tier2Rare	EPITHELIAL TUMOURS OF CERVIX UTERI	Squamous cell carcinoma with variants of cervix uteri	Common
C540	80203	80203	Carcinoma, undifferentiated, NOS	CORPUS UTERI	Undifferentiated carcinoma, NOS	Tier2Rare	EPITHELIAL TUMOURS OF CORPUS UTERI		Common
C541	80203	80203	Carcinoma, undifferentiated, NOS	CORPUS UTERI	Undifferentiated carcinoma, NOS	Tier2Rare	EPITHELIAL TUMOURS OF CORPUS UTERI		Common
C542	80203	80203	Carcinoma, undifferentiated, NOS	CORPUS UTERI	Undifferentiated carcinoma, NOS	Tier2Rare	EPITHELIAL TUMOURS OF CORPUS UTERI		Common
C543	80203	80203	Carcinoma, undifferentiated, NOS	CORPUS UTERI	Undifferentiated carcinoma, NOS	Tier2Rare	EPITHELIAL TUMOURS OF CORPUS UTERI		Common
C549	80203	80203	Carcinoma, undifferentiated, NOS	CORPUS UTERI	Undifferentiated carcinoma, NOS	Tier2Rare	EPITHELIAL TUMOURS OF CORPUS UTERI		Common
C540	84603	84603	Low grade serous carcinoma	CORPUS UTERI	Adenocarcinoma, special type	Tier2Rare	EPITHELIAL TUMOURS OF CORPUS UTERI	Adenocarcinoma with variants of corpus uteri	Common
C541	84603	84603	Low grade serous carcinoma	CORPUS UTERI	Adenocarcinoma, special type	Tier2Rare	EPITHELIAL TUMOURS OF CORPUS UTERI	Adenocarcinoma with variants of corpus uteri	Common
C543	84603	84603	Low grade serous carcinoma	CORPUS UTERI	Adenocarcinoma, special type	Tier2Rare	EPITHELIAL TUMOURS OF CORPUS UTERI	Adenocarcinoma with variants of corpus uteri	Common
C549	84603	84603	Low grade serous carcinoma	CORPUS UTERI	Adenocarcinoma, special type	Tier2Rare	EPITHELIAL TUMOURS OF CORPUS UTERI	Adenocarcinoma with variants of corpus uteri	Common
C549	80513	80513	Verrucous carcinoma, NOS	CORPUS UTERI	Squamous cell carcinoma	Tier2Rare	EPITHELIAL TUMOURS OF CORPUS UTERI	Adenocarcinoma with variants of corpus uteri	Common
C549	84303	84303	Mucoepidermoid carcinoma	CORPUS UTERI	Salivary gland type carcinoma	Tier2Rare	EPITHELIAL TUMOURS OF CORPUS UTERI	Adenocarcinoma with variants of corpus uteri	Common
C569	80203	80203	Carcinoma, undifferentiated, NOS	OVARY AND OTHER FEMALE GENITAL ORGANS	Undifferentiated carcinoma, NOS	Tier2Rare	EPITHELIAL TUMOURS OF OVARY AND FALLOPIAN TUBE		Common
C570	80203	80203	Carcinoma, undifferentiated, NOS	OVARY AND OTHER FEMALE GENITAL ORGANS	Undifferentiated carcinoma, NOS	Tier2Rare	EPITHELIAL TUMOURS OF OVARY AND FALLOPIAN TUBE		Common
C569	80213	80213	Carcinoma, anaplastic, NOS	OVARY AND OTHER FEMALE GENITAL ORGANS	Undifferentiated carcinoma, NOS	Tier2Rare	EPITHELIAL TUMOURS OF OVARY AND FALLOPIAN TUBE		Common
C569	80313	80313	Giant cell carcinoma	OVARY AND OTHER FEMALE GENITAL ORGANS	Carcinosarcoma / Sarcomatoid carcinoma, NOS	Tier2Rare	EPITHELIAL TUMOURS OF OVARY AND FALLOPIAN TUBE		Common
C570	89503	89503	Mullerian mixed tumor	OVARY AND OTHER FEMALE GENITAL ORGANS	Carcinosarcoma / Sarcomatoid carcinoma, NOS	Tier2Rare	EPITHELIAL TUMOURS OF OVARY AND FALLOPIAN TUBE		Common
C570	89803	89803	Carcinosarcoma, NOS	OVARY AND OTHER FEMALE GENITAL ORGANS	Carcinosarcoma / Sarcomatoid carcinoma, NOS	Tier2Rare	EPITHELIAL TUMOURS OF OVARY AND FALLOPIAN TUBE		Common
C569	85603	85603	Adenosquamous carcinoma	OVARY AND OTHER FEMALE GENITAL ORGANS	Adenocarcinoma, usual type	Tier2Rare	EPITHELIAL TUMOURS OF OVARY AND FALLOPIAN TUBE		Common
C570	84613	84613	High grade serous carcinoma	OVARY AND OTHER FEMALE GENITAL ORGANS	Adenocarcinoma, usual type	Tier2Rare	EPITHELIAL TUMOURS OF OVARY AND FALLOPIAN TUBE		Common
C570	81203	81203	Transitional cell carcinoma, NOS	OVARY AND OTHER FEMALE GENITAL ORGANS	Adenocarcinoma, special type	Tier2Rare	EPITHELIAL TUMOURS OF OVARY AND FALLOPIAN TUBE		Common
C570	84703	84703	Mucinous cystadenocarcinoma, NOS	OVARY AND OTHER FEMALE GENITAL ORGANS	Adenocarcinoma, special type	Tier2Rare	EPITHELIAL TUMOURS OF OVARY AND FALLOPIAN TUBE		Common
C601	82463	82463	Neuroendocrine carcinoma, NOS	PENIS	Neuroendocrine carcinoma, NOS	Tier1Rare	NEUROENDOCRINE TUMOURS		Common
C619	80203	80203	Carcinoma, undifferentiated, NOS	PROSTATE GLAND	Undifferentiated carcinoma, NOS	Tier2Rare	EPITHELIAL TUMOURS OF PROSTATE		Common
C619	80213	80213	Carcinoma, anaplastic, NOS	PROSTATE GLAND	Undifferentiated carcinoma, NOS	Tier2Rare	EPITHELIAL TUMOURS OF PROSTATE		Common
C619	89803	89803	Carcinosarcoma, NOS	PROSTATE GLAND	Carcinosarcoma / Sarcomatoid carcinoma, NOS	Tier2Rare	EPITHELIAL TUMOURS OF PROSTATE	Adenocarcinoma with variants of prostate	Common
C619	82013	82013	Cribriform carcinoma, NOS	PROSTATE GLAND	Adenocarcinoma	Common	EPITHELIAL TUMOURS OF PROSTATE	Infiltrating duct carcinoma of prostate	Tier2Rare
C619	82303	82303	Solid carcinoma, NOS	PROSTATE GLAND	Adenocarcinoma	Common	EPITHELIAL TUMOURS OF PROSTATE	Infiltrating duct carcinoma of prostate	Tier2Rare
C619	82603	82603	Papillary adenocarcinoma, NOS	PROSTATE GLAND	Adenocarcinoma	Common	EPITHELIAL TUMOURS OF PROSTATE	Infiltrating duct carcinoma of prostate	Tier2Rare
C649	80503	80503	Papillary carcinoma, NOS	KIDNEY	Renal cell carcinoma, special type	Tier2Rare	EPITELIAL TUMOURS OF KIDNEY	Renal cell carcinoma with variants	Common
C649	82603	82603	Papillary adenocarcinoma, NOS	KIDNEY	Renal cell carcinoma, special type	Tier2Rare	EPITELIAL TUMOURS OF KIDNEY	Renal cell carcinoma with variants	Common
C649	83423	83423	Papillary carcinoma, oncocytic variant	KIDNEY	Renal cell carcinoma, special type	Tier2Rare	EPITELIAL TUMOURS OF KIDNEY	Renal cell carcinoma with variants	Common
C649	82703	82703	Chromophobe carcinoma	KIDNEY	Renal cell carcinoma, special type	Tier2Rare	EPITELIAL TUMOURS OF KIDNEY	Renal cell carcinoma with variants	Common
C649	82903	82903	Oxyphilic adenocarcinoma	KIDNEY	Renal cell carcinoma, special type	Tier2Rare	EPITELIAL TUMOURS OF KIDNEY	Renal cell carcinoma with variants	Common
C649	83173	83173	Renal cell carcinoma, chromophobe type	KIDNEY	Renal cell carcinoma, special type	Tier2Rare	EPITELIAL TUMOURS OF KIDNEY	Renal cell carcinoma with variants	Common
C649	83183	83183	Renal cell carcinoma, sarcomatoid	KIDNEY	Renal cell carcinoma, special type	Tier2Rare	EPITELIAL TUMOURS OF KIDNEY	Renal cell carcinoma with variants	Common
C649	85103	85103	Medullary carcinoma, NOS	KIDNEY	Renal cell carcinoma, special type	Tier2Rare	EPITELIAL TUMOURS OF KIDNEY	Renal cell carcinoma with variants	Common
C649	83193	83193	Collecting duct carcinoma	KIDNEY	Collecting duct carcinoma	Tier2Rare	EPITELIAL TUMOURS OF KIDNEY	Renal cell carcinoma with variants	Common
C649	84803	84803	Mucinous adenocarcinoma	KIDNEY	Mucinous tubular and spindle cell carcinoma	Tier2Rare	EPITELIAL TUMOURS OF KIDNEY	Renal cell carcinoma with variants	Common
C649	83303	83303	Follicular carcinoma, NOS	KIDNEY	Germ cell associated tumor	Tier2Rare	EPITELIAL TUMOURS OF KIDNEY	Renal cell carcinoma with variants	Common
C659	89803	89803	Carcinosarcoma, NOS	RENAL PELVIS AND URETER	Carcinosarcoma / Sarcomatoid carcinoma, NOS	Tier2Rare	EPITHELIAL TUMOURS OF PELVIS AND URETER		Common
C669	89803	89803	Carcinosarcoma, NOS	RENAL PELVIS AND URETER	Carcinosarcoma / Sarcomatoid carcinoma, NOS	Tier2Rare	EPITHELIAL TUMOURS OF PELVIS AND URETER		Common
C669	80833	80833	Basaloid squamous cell carcinoma	RENAL PELVIS AND URETER	Squamous cell carcinoma	Tier2Rare	EPITHELIAL TUMOURS OF PELVIS AND URETER		Common
C659	82103	82103	Adenocarcinoma in adenomatous polyp	RENAL PELVIS AND URETER	Adenocarcinoma	Tier2Rare	EPITHELIAL TUMOURS OF PELVIS AND URETER		Common
C669	82103	82103	Adenocarcinoma in adenomatous polyp	RENAL PELVIS AND URETER	Adenocarcinoma	Tier2Rare	EPITHELIAL TUMOURS OF PELVIS AND URETER		Common
C669	85743	85743	Adenocarcinoma with neuroendocrine differentiation	RENAL PELVIS AND URETER	Adenocarcinoma	Tier2Rare	EPITHELIAL TUMOURS OF PELVIS AND URETER		Common
C674	80353	80353	Carcinoma with osteoclast-like giant cells	BLADDER	Undifferentiated carcinoma, NOS	Tier2Rare	EPITHELIAL TUMOURS OF BLADDER		Common
C670	80203	80203	Carcinoma, undifferentiated, NOS	BLADDER	Undifferentiated carcinoma, NOS	Tier2Rare	EPITHELIAL TUMOURS OF BLADDER	Transitional cell carcinoma of bladder	Common
C671	80203	80203	Carcinoma, undifferentiated, NOS	BLADDER	Undifferentiated carcinoma, NOS	Tier2Rare	EPITHELIAL TUMOURS OF BLADDER	Transitional cell carcinoma of bladder	Common
C672	80203	80203	Carcinoma, undifferentiated, NOS	BLADDER	Undifferentiated carcinoma, NOS	Tier2Rare	EPITHELIAL TUMOURS OF BLADDER	Transitional cell carcinoma of bladder	Common
C673	80203	80203	Carcinoma, undifferentiated, NOS	BLADDER	Undifferentiated carcinoma, NOS	Tier2Rare	EPITHELIAL TUMOURS OF BLADDER	Transitional cell carcinoma of bladder	Common
C674	80203	80203	Carcinoma, undifferentiated, NOS	BLADDER	Undifferentiated carcinoma, NOS	Tier2Rare	EPITHELIAL TUMOURS OF BLADDER	Transitional cell carcinoma of bladder	Common
C675	80203	80203	Carcinoma, undifferentiated, NOS	BLADDER	Undifferentiated carcinoma, NOS	Tier2Rare	EPITHELIAL TUMOURS OF BLADDER	Transitional cell carcinoma of bladder	Common
C676	80203	80203	Carcinoma, undifferentiated, NOS	BLADDER	Undifferentiated carcinoma, NOS	Tier2Rare	EPITHELIAL TUMOURS OF BLADDER	Transitional cell carcinoma of bladder	Common
C679	80203	80203	Carcinoma, undifferentiated, NOS	BLADDER	Undifferentiated carcinoma, NOS	Tier2Rare	EPITHELIAL TUMOURS OF BLADDER	Transitional cell carcinoma of bladder	Common
C672	80213	80213	Carcinoma, anaplastic, NOS	BLADDER	Undifferentiated carcinoma, NOS	Tier2Rare	EPITHELIAL TUMOURS OF BLADDER	Transitional cell carcinoma of bladder	Common
C674	80213	80213	Carcinoma, anaplastic, NOS	BLADDER	Undifferentiated carcinoma, NOS	Tier2Rare	EPITHELIAL TUMOURS OF BLADDER	Transitional cell carcinoma of bladder	Common
C670	89803	89803	Carcinosarcoma, NOS	BLADDER	Carcinosarcoma / Sarcomatoid carcinoma, NOS	Tier2Rare	EPITHELIAL TUMOURS OF BLADDER		Common
C671	89803	89803	Carcinosarcoma, NOS	BLADDER	Carcinosarcoma / Sarcomatoid carcinoma, NOS	Tier2Rare	EPITHELIAL TUMOURS OF BLADDER		Common
C672	89803	89803	Carcinosarcoma, NOS	BLADDER	Carcinosarcoma / Sarcomatoid carcinoma, NOS	Tier2Rare	EPITHELIAL TUMOURS OF BLADDER		Common
C673	89803	89803	Carcinosarcoma, NOS	BLADDER	Carcinosarcoma / Sarcomatoid carcinoma, NOS	Tier2Rare	EPITHELIAL TUMOURS OF BLADDER		Common
C674	89803	89803	Carcinosarcoma, NOS	BLADDER	Carcinosarcoma / Sarcomatoid carcinoma, NOS	Tier2Rare	EPITHELIAL TUMOURS OF BLADDER		Common
C679	89803	89803	Carcinosarcoma, NOS	BLADDER	Carcinosarcoma / Sarcomatoid carcinoma, NOS	Tier2Rare	EPITHELIAL TUMOURS OF BLADDER		Common
C670	80313	80313	Giant cell carcinoma	BLADDER	Carcinosarcoma / Sarcomatoid carcinoma, NOS	Tier2Rare	EPITHELIAL TUMOURS OF BLADDER	Transitional cell carcinoma of bladder	Common
C671	80313	80313	Giant cell carcinoma	BLADDER	Carcinosarcoma / Sarcomatoid carcinoma, NOS	Tier2Rare	EPITHELIAL TUMOURS OF BLADDER	Transitional cell carcinoma of bladder	Common
C672	80313	80313	Giant cell carcinoma	BLADDER	Carcinosarcoma / Sarcomatoid carcinoma, NOS	Tier2Rare	EPITHELIAL TUMOURS OF BLADDER	Transitional cell carcinoma of bladder	Common
C673	80313	80313	Giant cell carcinoma	BLADDER	Carcinosarcoma / Sarcomatoid carcinoma, NOS	Tier2Rare	EPITHELIAL TUMOURS OF BLADDER	Transitional cell carcinoma of bladder	Common
C674	80313	80313	Giant cell carcinoma	BLADDER	Carcinosarcoma / Sarcomatoid carcinoma, NOS	Tier2Rare	EPITHELIAL TUMOURS OF BLADDER	Transitional cell carcinoma of bladder	Common
C675	80313	80313	Giant cell carcinoma	BLADDER	Carcinosarcoma / Sarcomatoid carcinoma, NOS	Tier2Rare	EPITHELIAL TUMOURS OF BLADDER	Transitional cell carcinoma of bladder	Common
C676	80313	80313	Giant cell carcinoma	BLADDER	Carcinosarcoma / Sarcomatoid carcinoma, NOS	Tier2Rare	EPITHELIAL TUMOURS OF BLADDER	Transitional cell carcinoma of bladder	Common
C679	80313	80313	Giant cell carcinoma	BLADDER	Carcinosarcoma / Sarcomatoid carcinoma, NOS	Tier2Rare	EPITHELIAL TUMOURS OF BLADDER	Transitional cell carcinoma of bladder	Common
C670	80823	80823	Lymphoepithelial carcinoma	BLADDER	Lymphoepithelioma(-like) carcinoma	Tier2Rare	EPITHELIAL TUMOURS OF BLADDER	Transitional cell carcinoma of bladder	Common
C671	80823	80823	Lymphoepithelial carcinoma	BLADDER	Lymphoepithelioma(-like) carcinoma	Tier2Rare	EPITHELIAL TUMOURS OF BLADDER	Transitional cell carcinoma of bladder	Common
C672	80823	80823	Lymphoepithelial carcinoma	BLADDER	Lymphoepithelioma(-like) carcinoma	Tier2Rare	EPITHELIAL TUMOURS OF BLADDER	Transitional cell carcinoma of bladder	Common
C673	80823	80823	Lymphoepithelial carcinoma	BLADDER	Lymphoepithelioma(-like) carcinoma	Tier2Rare	EPITHELIAL TUMOURS OF BLADDER	Transitional cell carcinoma of bladder	Common
C674	80823	80823	Lymphoepithelial carcinoma	BLADDER	Lymphoepithelioma(-like) carcinoma	Tier2Rare	EPITHELIAL TUMOURS OF BLADDER	Transitional cell carcinoma of bladder	Common
C675	80823	80823	Lymphoepithelial carcinoma	BLADDER	Lymphoepithelioma(-like) carcinoma	Tier2Rare	EPITHELIAL TUMOURS OF BLADDER	Transitional cell carcinoma of bladder	Common
C676	80823	80823	Lymphoepithelial carcinoma	BLADDER	Lymphoepithelioma(-like) carcinoma	Tier2Rare	EPITHELIAL TUMOURS OF BLADDER	Transitional cell carcinoma of bladder	Common
C672	80513	80513	Verrucous carcinoma, NOS	BLADDER	Urothelial carcinoma	Common	EPITHELIAL TUMOURS OF BLADDER	Squamous cell carcinoma with variants of bladder	Tier2Rare
C674	80513	80513	Verrucous carcinoma, NOS	BLADDER	Urothelial carcinoma	Common	EPITHELIAL TUMOURS OF BLADDER	Squamous cell carcinoma with variants of bladder	Tier2Rare
C672	80743	80743	Squamous cell carcinoma, spindle cell	BLADDER	Urothelial carcinoma	Common	EPITHELIAL TUMOURS OF BLADDER	Squamous cell carcinoma with variants of bladder	Tier2Rare
C673	80743	80743	Squamous cell carcinoma, spindle cell	BLADDER	Urothelial carcinoma	Common	EPITHELIAL TUMOURS OF BLADDER	Squamous cell carcinoma with variants of bladder	Tier2Rare
C674	80743	80743	Squamous cell carcinoma, spindle cell	BLADDER	Urothelial carcinoma	Common	EPITHELIAL TUMOURS OF BLADDER	Squamous cell carcinoma with variants of bladder	Tier2Rare
C675	80743	80743	Squamous cell carcinoma, spindle cell	BLADDER	Urothelial carcinoma	Common	EPITHELIAL TUMOURS OF BLADDER	Squamous cell carcinoma with variants of bladder	Tier2Rare
C670	85743	85743	Adenocarcinoma with neuroendocrine differentiation	BLADDER	Adenocarcinoma	Tier2Rare	EPITHELIAL TUMOURS OF BLADDER		Common
C672	85743	85743	Adenocarcinoma with neuroendocrine differentiation	BLADDER	Adenocarcinoma	Tier2Rare	EPITHELIAL TUMOURS OF BLADDER		Common
C673	85743	85743	Adenocarcinoma with neuroendocrine differentiation	BLADDER	Adenocarcinoma	Tier2Rare	EPITHELIAL TUMOURS OF BLADDER		Common
C674	85743	85743	Adenocarcinoma with neuroendocrine differentiation	BLADDER	Adenocarcinoma	Tier2Rare	EPITHELIAL TUMOURS OF BLADDER		Common
C675	85743	85743	Adenocarcinoma with neuroendocrine differentiation	BLADDER	Adenocarcinoma	Tier2Rare	EPITHELIAL TUMOURS OF BLADDER		Common
C679	85623	85623	Epithelial-myoepithelial carcinoma	BLADDER	Salivary gland type carcinoma	Tier2Rare	EPITHELIAL TUMOURS OF BLADDER		Common
C677	89803	89803	Carcinosarcoma, NOS	URACHAL REMNANT	Carcinosarcoma / Sarcomatoid carcinoma, NOS	Tier1Rare	EPITHELIAL TUMOURS OF BLADDER		Common
C677	81223	81223	Urothelial carcinoma, sarcomatoid	URACHAL REMNANT	Carcinosarcoma / Sarcomatoid carcinoma, NOS	Tier1Rare	EPITHELIAL TUMOURS OF BLADDER	Transitional cell carcinoma of bladder	Common
C739	80523	80523	Papillary squamous cell carcinoma	THYROID GLAND	Thyroid carcinoma, special type	Tier2Rare	CARCINOMAS OF THYROID GLAND	Carcinoma of thyroid gland	Common
C739	82903	82903	Oxyphilic adenocarcinoma	THYROID GLAND	Thyroid carcinoma, special type	Tier2Rare	CARCINOMAS OF THYROID GLAND	Carcinoma of thyroid gland	Common
C739	80513	80513	Verrucous carcinoma, NOS	THYROID GLAND	Thyroid carcinoma, special type	Tier2Rare	CARCINOMAS OF THYROID GLAND	Carcinoma of thyroid gland	Common
C739	80703	80703	Squamous cell carcinoma, NOS	THYROID GLAND	Thyroid carcinoma, special type	Tier2Rare	CARCINOMAS OF THYROID GLAND	Carcinoma of thyroid gland	Common
C739	80713	80713	Squamous cell carcinoma, keratinizing, NOS	THYROID GLAND	Thyroid carcinoma, special type	Tier2Rare	CARCINOMAS OF THYROID GLAND	Carcinoma of thyroid gland	Common
C739	80723	80723	Squamous cell carcinoma, large cell, nonkeratinizing, NOS	THYROID GLAND	Thyroid carcinoma, special type	Tier2Rare	CARCINOMAS OF THYROID GLAND	Carcinoma of thyroid gland	Common
C739	80743	80743	Squamous cell carcinoma, spindle cell	THYROID GLAND	Thyroid carcinoma, special type	Tier2Rare	CARCINOMAS OF THYROID GLAND	Carcinoma of thyroid gland	Common
C739	80763	80763	Squamous cell carcinoma, microinvasive	THYROID GLAND	Thyroid carcinoma, special type	Tier2Rare	CARCINOMAS OF THYROID GLAND	Carcinoma of thyroid gland	Common
C739	85603	85603	Adenosquamous carcinoma	THYROID GLAND	Thyroid carcinoma, special type	Tier2Rare	CARCINOMAS OF THYROID GLAND	Carcinoma of thyroid gland	Common
C739	85883	85883	Spindle epithelial tumor with thymus-like element	THYROID GLAND	Thyroid carcinoma, special type	Tier2Rare	CARCINOMAS OF THYROID GLAND	Carcinoma of thyroid gland	Common
C739	80203	80203	Carcinoma, undifferentiated, NOS	THYROID GLAND	Undifferentiated/anaplastic carcinoma	Tier2Rare	CARCINOMAS OF THYROID GLAND	Carcinoma of thyroid gland	Common
C739	80213	80213	Carcinoma, anaplastic, NOS	THYROID GLAND	Undifferentiated/anaplastic carcinoma	Tier2Rare	CARCINOMAS OF THYROID GLAND	Carcinoma of thyroid gland	Common
C739	80353	80353	Carcinoma with osteoclast-like giant cells	THYROID GLAND	Undifferentiated/anaplastic carcinoma	Tier2Rare	CARCINOMAS OF THYROID GLAND	Carcinoma of thyroid gland	Common
C739	85893	85893	Intrathyroid thymic carcinoma	THYROID GLAND	Intrathyroid thymic carcinoma	Tier2Rare	CARCINOMAS OF THYROID GLAND	Carcinoma of thyroid gland	Common
C739	82003	82003	Adenoid cystic carcinoma	THYROID GLAND	Salivary gland type carcinoma	Tier2Rare	CARCINOMAS OF THYROID GLAND	Carcinoma of thyroid gland	Common
C739	84303	84303	Mucoepidermoid carcinoma	THYROID GLAND	Salivary gland type carcinoma	Tier2Rare	CARCINOMAS OF THYROID GLAND	Carcinoma of thyroid gland	Common
